# Supplementary material for: Chemo‐ and Regioselective Multiple C(sp2)−H Insertions of Malonate Metal Carbenes for Late‐Stage Functionalizations of Azahelicenes
Source: Angew Chem Int Ed Engl. 2022 Sep 1;61(41):e202210798. doi: 10.1002/anie.202210798 (PMC9825994; doi:10.1002/anie.202210798)
Supplement: Supplementary file 1 — Supporting Information [file ANIE-61-0-s001.cif]

data_publication_text
_publ_requested_journal          Angew.Chem.,Int.Ed.
_publ_contact_author_name        "Professor J\'er\^ome Lcour"
_publ_contact_author_address     
;Department of Organic Chemistry,
University Of Geneva,
Quai Ernest Ansermet 30,
1211 Geneva 4,
Switzerland
;
_publ_contact_author_email       Jerome.Lacour@unige.ch
_publ_contact_author_phone       +41223796655
_publ_contact_author_fax         +41223796698
loop_
_publ_author_name
_publ_author_address
'Nikolova, Yana'
;Department of Organic Chemistry,
University Of Geneva,
Quai Ernest Ansermet 30,
1211 Geneva 4,
Switzerland
;
'Fabri, Bibiana'
;Department of Organic Chemistry,
University Of Geneva,
Quai Ernest Ansermet 30,
1211 Geneva 4,
Switzerland
;
'Moneva Lorente, Pau'
;Department of Organic Chemistry,
University Of Geneva,
Quai Ernest Ansermet 30,
1211 Geneva 4,
Switzerland
;
"Guarnieri-Ib\'a\~nez, Alejandro"
;Department of Organic Chemistry,
University Of Geneva,
Quai Ernest Ansermet 30,
1211 Geneva 4,
Switzerland
;
'De Aguirre, Adiran'
;Department of Organic Chemistry,
University Of Geneva,
Quai Ernest Ansermet 30,
1211 Geneva 4,
Switzerland
;
'Soda, Yoshiki'
;Department of Inorganic and Analytical Chemistry
University Of Geneva,
Quai Ernest Ansermet 30,
1211 Geneva 4,
Switzerland
;
'Zinna, Francesco'
;Dipartimento di Chimica e Chimica Industriale
University of Pisa
Via G. Moruzzi 13, Pisa, 
Italy
;
"Besnard, C\'eline"
;Laboratory of Crystallography,
Quai Ernest-Ansermet 24,
1211 Geneva 4
Switzerland
;
"Gu\'en\'ee, Laure"
;Laboratory of Crystallography,
Quai Ernest-Ansermet 24,
1211 Geneva 4
Switzerland
;
'di Bari, Lorenzo'
;Dipartimento di Chimica e Chimica Industriale
University of Pisa
Via G. Moruzzi 13, Pisa, 
Italy
;
'Bakker, Eric'
;Department of Inorganic and Analytical Chemistry
University Of Geneva,
Quai Ernest Ansermet 30,
1211 Geneva 4,
Switzerland
;
'Poblador-Bahamonde, Amalia I.'
;Department of Organic Chemistry,
Quai Ernest-Ansermet 30,
1211 Geneva 4
Switzerland
;
"Lacour, J\'er\^ome"
;Department of Organic Chemistry,
University Of Geneva,
Quai Ernest Ansermet 30,
1211 Geneva 4,
Switzerland
;
_publ_section_title              
;
Chemo and Regioselective Multiple C(sp2)-H Insertions 
of Malonate Metal Carbenes for Late-Stage Functionalizations 
of Azahelicenes
;

data_3a
_audit_creation_date               2019-12-12
_audit_creation_method
;
Olex2 1.3
(compiled Nov 21 2019 18:26:39 for OlexSys, GUI svn.r6003)
;
_shelx_SHELXL_version_number       '2018/3'
_audit_contact_author_address      ?
_audit_contact_author_email        ?
_audit_contact_author_name         ''
_audit_contact_author_phone        ?
_publ_contact_author_id_orcid      ?
_publ_section_references
;
Dolomanov, O.V., Bourhis, L.J., Gildea, R.J, Howard, J.A.K. & Puschmann, H.
 (2009), J. Appl. Cryst. 42, 339-341.

Sheldrick, G.M. (2015). Acta Cryst. A71, 3-8.

Sheldrick, G.M. (2015). Acta Cryst. C71, 3-8.
;
_chemical_name_common              ?
_chemical_name_systematic          ?
_chemical_formula_moiety           'C29 H28 N2 O6'
_chemical_formula_sum              'C29 H28 N2 O6'
_chemical_formula_weight           500.53
_chemical_melting_point            ?
_chemical_oxdiff_formula           'C29 H28 N2 O6'
loop_
  _atom_type_symbol
  _atom_type_description
  _atom_type_scat_dispersion_real
  _atom_type_scat_dispersion_imag
  _atom_type_scat_source
 'C' 'C' 0.0181 0.0091 'International Tables Vol C Tables 4.2.6.8 and 6.1.1.4'
 'H' 'H' 0.0000 0.0000 'International Tables Vol C Tables 4.2.6.8 and 6.1.1.4'
 'N' 'N' 0.0311 0.0180 'International Tables Vol C Tables 4.2.6.8 and 6.1.1.4'
 'O' 'O' 0.0492 0.0322 'International Tables Vol C Tables 4.2.6.8 and 6.1.1.4'

_shelx_space_group_comment
;
The symmetry employed for this shelxl refinement is uniquely defined
by the following loop, which should always be used as a source of
symmetry information in preference to the above space-group names.
They are only intended as comments.
;
_space_group_crystal_system        'monoclinic'
_space_group_IT_number             14
_space_group_name_H-M_alt          'P 1 21/c 1'
_space_group_name_Hall             '-P 2ybc'
loop_
  _space_group_symop_operation_xyz
 'x, y, z'
 '-x, y+1/2, -z+1/2'
 '-x, -y, -z'
 'x, -y-1/2, z-1/2'

_cell_length_a                     8.04610(10)
_cell_length_b                     14.5071(2)
_cell_length_c                     21.3030(3)
_cell_angle_alpha                  90
_cell_angle_beta                   92.7440(10)
_cell_angle_gamma                  90
_cell_volume                       2483.75(6)
_cell_formula_units_Z              4
_cell_measurement_reflns_used      76310
_cell_measurement_temperature      150.00(10)
_cell_measurement_theta_max        73.8010
_cell_measurement_theta_min        2.0370
_shelx_estimated_absorpt_T_max     ?
_shelx_estimated_absorpt_T_min     ?
_exptl_absorpt_coefficient_mu      0.772
_exptl_absorpt_correction_T_max    1.000
_exptl_absorpt_correction_T_min    0.232
_exptl_absorpt_correction_type     gaussian
_exptl_absorpt_process_details
;
CrysAlisPro 1.171.40.43a (Rigaku Oxford Diffraction, 2019)
Numerical absorption correction based on gaussian integration over
			a multifaceted crystal model
Empirical absorption correction using spherical harmonics,
 implemented in SCALE3 ABSPACK scaling algorithm.
;
_exptl_absorpt_special_details     ?
_exptl_crystal_colour              red
_exptl_crystal_colour_primary      red
_exptl_crystal_density_diffrn      1.339
_exptl_crystal_density_meas        ?
_exptl_crystal_density_method      ?
_exptl_crystal_description         block
_exptl_crystal_F_000               1056
loop_
  _exptl_crystal_face_index_h
  _exptl_crystal_face_index_k
  _exptl_crystal_face_index_l
  _exptl_crystal_face_perp_dist
 2 2 1 0.1411
 0 0 -1 0.1625
 0 0 1 0.2063
 -1 -1 0 0.1768
 0 -1 -1 0.2152
 -1 1 0 0.0888
 0 -1 0 0.1719
 -1 0 2 0.0879
 1 -1 -1 0.0930
 -3 -1 -11 0.1830
 0 1 0 0.1602

_exptl_crystal_size_max            0.448
_exptl_crystal_size_mid            0.389
_exptl_crystal_size_min            0.218
loop_
  _exptl_oxdiff_crystal_face_indexfrac_h
  _exptl_oxdiff_crystal_face_indexfrac_k
  _exptl_oxdiff_crystal_face_indexfrac_l
  _exptl_oxdiff_crystal_face_x
  _exptl_oxdiff_crystal_face_y
  _exptl_oxdiff_crystal_face_z
 2.0002 1.9981 1.0029 0.3282 0.0043 -0.3036
 -0.0001 -0.0001 -0.9998 0.0295 0.0380 0.0541
 0.0001 0.0001 0.9998 -0.0295 -0.0380 -0.0541
 -1.0000 -0.9990 -0.0015 -0.1788 -0.0212 0.1248
 -0.0001 -0.9997 -0.9987 -0.0480 0.1101 0.0455
 -1.0000 1.0002 -0.0038 -0.0238 -0.1653 0.1418
 -0.0000 -0.9996 0.0011 -0.0775 0.0721 -0.0085
 -0.9998 0.0009 1.9969 -0.1603 -0.1693 0.0252
 0.9999 -1.0004 -0.9960 0.0533 0.2033 -0.0878
 -3.0013 -0.9990 -11.0047 -0.0571 0.2108 0.9861
 0.0000 0.9996 -0.0011 0.0775 -0.0721 0.0085

_exptl_transmission_factor_max     ?
_exptl_transmission_factor_min     ?
_diffrn_reflns_av_R_equivalents    0.0225
_diffrn_reflns_av_unetI/netI       0.0059
_diffrn_reflns_Laue_measured_fraction_full  0.998
_diffrn_reflns_Laue_measured_fraction_max  0.992
_diffrn_reflns_limit_h_max         9
_diffrn_reflns_limit_h_min         -10
_diffrn_reflns_limit_k_max         18
_diffrn_reflns_limit_k_min         -18
_diffrn_reflns_limit_l_max         26
_diffrn_reflns_limit_l_min         -26
_diffrn_reflns_number              95765
_diffrn_reflns_point_group_measured_fraction_full  0.998
_diffrn_reflns_point_group_measured_fraction_max  0.992
_diffrn_reflns_theta_full          67.684
_diffrn_reflns_theta_max           73.901
_diffrn_reflns_theta_min           3.688
_diffrn_ambient_environment        N~2~
_diffrn_ambient_temperature        150.00(10)
_diffrn_detector                   'CCD plate'
_diffrn_detector_area_resol_mean   10.0000
_diffrn_detector_type              HyPix-Arc
_diffrn_measured_fraction_theta_full  0.998
_diffrn_measured_fraction_theta_max  0.992
_diffrn_measurement_details
;
List of Runs (angles in degrees, time in seconds):

  # Type    Start    End  Width  t~exp~   \w     \q     \k     \f   Frames
--------------------------------------------------------------------------
  1  \w    -11.00  18.00   0.50    0.30    --    2.00 101.00 162.59   58
  2  \w    -26.00   2.00   0.50    0.30    --  -10.00 106.00  23.43   56
  3  \w      1.00  29.00   0.50    0.30    --   10.00  96.00   9.30   56
  4  \w    -31.00   1.00   0.50    0.30    --  -14.00 107.00-104.03   64
  5  \w     17.00  43.00   0.50    0.30    --   18.00  84.00  95.60   52
  6  \w     14.00  43.00   0.50    0.30    --   18.00  89.00-167.08   58
  7  \w     15.00  43.00   0.50    0.30    --   18.00  87.00 -28.80   56
  8  \w     16.00  43.00   0.50    0.30    --   18.00  86.00  39.06   54
  9  \w     24.00  57.00   0.50    0.30    --   22.00  79.00 -98.77   66
 10  \w     29.00  61.00   0.50    0.30    --   26.00  78.00 -88.63   64
 11  \w     28.00  61.00   0.50    0.30    --   26.00  80.00 106.78   66
 12  \w    -61.00 -28.00   0.50    0.30    --  -26.00 -79.00 -30.63   66
 13  \w     29.00  61.00   0.50    0.30    --   26.00  78.00-140.41   64
 14  \w     32.00  65.00   0.50    0.30    --   30.00  80.00 -69.49   66
 15  \w    -65.00 -31.00   0.50    0.30    --  -30.00 -80.00 -69.84   68
 16  \w     33.00  65.00   0.50    0.30    --   30.00  78.00 155.65   64
 17  \w     32.00  65.00   0.50    0.30    --   30.00  80.00  36.10   66
 18  \w     39.00  64.00   0.50    0.30    --   34.00  75.00-175.20   50
 19  \w    -62.00 -36.00   0.50    0.30    --  -34.00 -78.00 -25.00   52
 20  \w     37.00  62.00   0.50    0.30    --   34.00  77.00-123.40   50
 21  \w     40.00  65.00   0.50    0.30    --   38.00  80.00  48.21   50
 22  \w     43.00  68.00   0.50    0.30    --   38.00  74.00 151.19   50
 23  \w     40.00  65.00   0.50    0.30    --   38.00  80.00-159.38   50
 24  \w     40.00  65.00   0.50    0.30    --   38.00  79.00  68.03   50
 25  \w     40.00  65.00   0.50    0.30    --   38.00  80.00 100.24   50
 26  \w     41.00  66.00   0.50    0.30    --   38.00  77.00  36.65   50
 27  \w     40.00  65.00   0.50    0.30    --   38.00  79.00-104.45   50
 28  \w     44.00  69.00   0.50    0.30    --   42.00  79.00 -97.62   50
 29  \w    -72.00 -46.00   0.50    0.30    --  -42.00 -80.00 -41.29   52
 30  \w     44.00  69.00   0.50    0.30    --   42.00  79.00 -71.13   50
 31  \w     48.00  73.00   0.50    0.30    --   46.00  80.00  -2.39   50
 32  \w     48.00  73.00   0.50    0.30    --   46.00  80.00-138.28   50
 33  \w     48.00  73.00   0.50    0.30    --   46.00  79.00 146.73   50
 34  \w     53.00  78.00   0.50    0.30    --   46.00  70.00 134.45   50
 35  \w     48.00  73.00   0.50    0.30    --   46.00  80.00 -30.18   50
 36  \w    -74.00 -48.00   0.50    0.30    --  -46.00 -80.00  58.23   52
 37  \w    -78.00 -52.00   0.50    0.30    --  -50.00 -79.00  97.71   52
 38  \w     52.00  77.00   0.50    0.30    --   50.00  80.00 163.47   50
 39  \w     61.00  86.00   0.50    0.30    --   54.00  70.00  38.56   50
 40  \w    -83.00 -57.00   0.50    0.30    --  -54.00 -79.00  58.11   52
 41  \w     56.00  81.00   0.50    0.30    --   54.00  80.00 -96.84   50
 42  \w     60.00  85.00   0.50    0.30    --   54.00  72.00  15.51   50
 43  \w    -85.00 -59.00   0.50    0.30    --  -54.00 -73.00-171.73   52
 44  \w     56.00  81.00   0.50    0.30    --   54.00  80.00-124.98   50
 45  \w    -86.00 -60.00   0.50    0.30    --  -54.00 -73.00 155.94   52
 46  \w    -83.00 -36.00   0.50    0.30    --  -54.64 125.00 120.00   94
 47  \w    -67.00 -16.00   0.50    0.30    --  -54.64 125.00 -60.00  102
 48  \w    -44.00 -19.00   0.50    0.30    --  -54.64   0.00 120.00   50
 49  \w    -91.00 -65.00   0.50    0.30    --  -54.64   0.00 120.00   52
 50  \w    -73.00 -14.00   0.50    0.30    --  -54.64 125.00  60.00  118
 51  \w    -89.00 -64.00   0.50    0.30    --  -58.00 -72.00  31.64   50
 52  \w    -90.00 -64.00   0.50    0.30    --  -62.25 -80.00 126.57   52
 53  \w    -93.00 -68.00   0.50    0.30    --  -62.25 -72.00 173.63   50
 54  \w    -91.00 -65.00   0.50    0.30    --  -62.25 -77.00-146.03   52
 55  \w    -97.00 -71.00   0.50    0.30    --  -62.25 -72.00-126.66   52
 56  \w    -89.00 -64.00   0.50    0.30    --  -62.25 -79.00  -5.84   50
 57  \w    -92.00 -66.00   0.50    0.30    --  -62.25 -77.00  86.47   52
 58  \w    -91.00 -65.00   0.50    0.30    --  -62.25 -79.00 -24.40   52
 59  \w    -94.00 -68.00   0.50    0.30    --  -62.25 -79.00 -91.27   52
 60  \w    -92.00 -66.00   0.50    0.30    --  -62.25 -78.00 133.41   52
 61  \w    -91.00 -65.00   0.50    0.30    --  -62.25 -80.00 109.44   52
 62  \w    -90.00 -64.00   0.50    0.30    --  -62.25 -80.00 151.48   52
 63  \w    -90.00 -64.00   0.50    0.30    --  -62.25 -79.00 -53.17   52
 64  \w    -94.00 -64.00   0.50    0.30    --  -62.25 -80.00  22.49   60
 65  \w    -91.00 -65.00   0.50    0.30    --  -62.25 -78.00 -77.49   52
 66  \w    -90.00 -64.00   0.50    0.30    --  -62.25 -79.00-161.61   52
 67  \w    -91.00 -65.00   0.50    0.30    --  -62.25 -77.00 -39.11   52
 68  \w    -90.00 -64.00   0.50    0.30    --  -62.25 -80.00 167.72   52
 69  \w    -94.00 -68.00   0.50    0.30    --  -62.25 -75.00  75.63   52
 70  \w    -90.00 -65.00   0.50    0.30    --  -62.25 -78.00 -11.08   50
 71  \w   -107.00 -79.00   0.50    0.30    --  -62.25 -49.00 -93.89   56
 72  \w     28.00  94.00   0.50    0.30    --   63.00   0.00 120.00  132
 73  \w     33.00  99.00   0.50    0.30    --   63.00   0.00-150.00  132
 74  \w     25.00  51.00   0.50    0.30    --   63.00 -94.00  90.00   52
 75  \w     34.00  92.00   0.50    0.30    --   63.00-125.00  90.00  116
 76  \w     70.00  95.00   0.50    0.30    --   66.00  76.00  54.43   50
 77  \w     26.00  58.00   0.50    0.30    --   70.00 -53.00 171.41   64
 78  \w     75.00 102.00   0.50    0.30    --   70.00  75.00  44.83   54
 79  \w     36.00  95.00   0.50    0.30    --   72.51   0.00 150.00  118
 80  \w     39.00  96.00   0.50    0.30    --   72.51   0.00  60.00  114
 81  \w     81.00 109.00   0.50    0.30    --   72.51   0.00 -60.00   56
 82  \w     37.00  77.00   0.50    0.30    --   72.51   0.00 -60.00   80
 83  \w     58.00 101.00   0.50    0.30    --   72.51-125.00-150.00   86
 84  \w     35.00  65.00   0.50    0.30    --   72.51 -94.00-120.00   60
 85  \w     36.00  73.00   0.50    0.30    --   72.51 -94.00 -90.00   74
 86  \w     39.00 100.00   0.50    0.30    --   72.51-125.00 -30.00  122
 87  \w     76.00 101.00   0.50    0.30    --   74.00  80.00  61.61   50
 88  \w     39.00  77.00   0.50    0.30    --   76.66 -94.00  90.00   76
 89  \w     35.00 101.00   0.50    0.30    --   76.66-125.00  60.00  132
 90  \w     36.00  64.00   0.50    0.30    --   76.66-125.00  90.00   56
 91  \w     36.00 104.00   0.50    0.30    --   76.66-125.00   0.00  136
 92  \w     38.00  86.00   0.50    0.30    --   76.66-125.00-180.00   96
 93  \w     36.00 105.00   0.50    0.30    --   76.66-125.00-150.00  138
 94  \w     75.00 105.00   0.50    0.30    --   76.66-125.00 -60.00   60
 95  \w     35.00  67.00   0.50    0.30    --   76.66-125.00 -60.00   64
 96  \w     35.00 105.00   0.50    0.30    --   76.66-125.00-120.00  140
 97  \w     78.00 105.00   0.50    0.30    --   76.66-125.00 120.00   54
 98  \w     35.00  66.00   0.50    0.30    --   76.66-125.00 120.00   62
 99  \w     74.00 105.00   0.50    0.30    --   76.66-125.00 150.00   62
100  \w     34.00  70.00   0.50    0.30    --   76.66-125.00 150.00   72
101  \w     76.00 105.00   0.50    0.30    --   76.66-125.00 -30.00   58
102  \w     34.00  61.00   0.50    0.30    --   76.66-125.00 -30.00   54
103  \w     72.00 105.00   0.50    0.30    --   76.66-125.00 -90.00   66
104  \w     35.00  61.00   0.50    0.30    --   76.66-125.00 -90.00   52
105  \w     54.00  80.00   0.50    0.30    --   76.66 -94.00  60.00   52
106  \w     50.00  84.00   0.50    0.30    --   76.66 -94.00 -60.00   68
107  \w     55.00 112.00   0.50    0.30    --   76.66   0.00 150.00  114
108  \w     63.00 112.00   0.50    0.30    --   76.66   0.00 -30.00   98
109  \w     88.00 115.00   0.50    0.30    --   77.50  36.00   6.00   54
110  \w     56.00  96.00   0.50    0.30    --   77.50   6.00 101.50   80
111  \w     82.00 109.00   0.50    0.30    --   77.50  -2.00-134.16   54
112  \w     46.00  79.00   0.50    0.30    --   77.50  -2.00-134.16   66
113  \w     75.00 101.00   0.50    0.30    --   77.50-115.00  72.03   52
114  \w     90.00 116.00   0.50    0.30    --   77.50  53.00  93.99   52
115  \w     84.00 109.00   0.50    0.30    --   77.50  72.00 -31.89   50
116  \w     34.00  69.00   0.50    0.30    --   77.50-115.00  72.03   70
117  \w     91.00 121.00   0.50    0.30    --   77.50  45.00  83.25   60
118  \w     34.00  60.00   0.50    0.30    --   77.50 -53.00 120.74   52
119  \w     48.00 117.00   0.50    0.30    --   77.50   2.00  43.42  138
120  \w     91.00 117.00   0.50    0.30    --   77.50  45.00 -60.47   52
121  \w     90.00 121.00   0.50    0.30    --   77.50  43.00 155.45   62
122  \w     87.00 124.00   0.50    0.30    --   77.50  36.00  54.74   74
123  \w     86.00 112.00   0.50    0.30    --   77.50  65.00   0.42   52
124  \w     34.00 100.00   0.50    0.30    --   77.50-114.00 155.71  132
125  \w     89.00 114.00   0.50    0.30    --   77.50  44.00-154.35   50
126  \w     79.00 104.00   0.50    0.30    --   77.50  80.00-101.23   50
127  \w     88.00 113.00   0.50    0.30    --   77.50  64.00 161.60   50
128  \w     89.00 114.00   0.50    0.30    --   77.50  45.00 -31.27   50
129  \w     87.00 112.00   0.50    0.30    --   77.50  60.00-110.87   50
130  \w     82.00 108.00   0.50    0.30    --   77.50  75.00-166.25   52
131  \w     81.00 110.00   0.50    0.30    --   77.50  77.00  89.36   58
132  \w     80.00 105.00   0.50    0.30    --   77.50  79.00 -19.93   50
133  \w     85.00 113.00   0.50    0.30    --   77.50  70.00 150.90   56
134  \w     79.00 105.00   0.50    0.30    --   77.50  80.00 -47.86   52
135  \w     87.00 112.00   0.50    0.30    --   77.50  59.00 123.80   50
136  \w     76.00 101.00   0.50    0.30    --   77.50-115.00  27.76   50
137  \w     94.00 120.00   0.50    0.30    --   77.50  16.00-178.92   52
138  \w     61.00  91.00   0.50    0.30    --   77.50  16.00-178.92   60
139  \w     34.00  70.00   0.50    0.30    --   77.50-115.00  27.76   72
140  \w     59.00 119.00   0.50    0.30    --   77.50   6.00 -91.97  120
141  \w     75.00 118.00   0.50    0.30    --   77.50  18.00 -80.99   86
142  \w     45.00  71.00   0.50    0.30    --   77.50  18.00 -80.99   52
143  \w     68.00 109.00   0.50    0.30    --   77.50  13.00 -13.72   82
144  \w     91.00 117.00   0.50    0.30    --   77.50  37.00 -71.42   52
145  \w     36.00  99.00   0.50    0.30    --   77.50-117.00  14.15  126
;
_diffrn_measurement_device         'four-circle diffractometer'
_diffrn_measurement_device_type    'XtaLAB Synergy, Dualflex, HyPix-Arc'
_diffrn_measurement_method         '\w scans'
_diffrn_orient_matrix_type        
 'CrysAlisPro convention (1999,Acta A55,543-557)'
_diffrn_orient_matrix_UB_11        0.1014505000
_diffrn_orient_matrix_UB_12        0.0775098000
_diffrn_orient_matrix_UB_13        -0.0295150000
_diffrn_orient_matrix_UB_21        0.0932950000
_diffrn_orient_matrix_UB_22        -0.0721298000
_diffrn_orient_matrix_UB_23        -0.0380533000
_diffrn_orient_matrix_UB_31        -0.1331554000
_diffrn_orient_matrix_UB_32        0.0084653000
_diffrn_orient_matrix_UB_33        -0.0540585000
_diffrn_radiation_monochromator    mirror
_diffrn_radiation_probe            x-ray
_diffrn_radiation_type             'Cu K\a'
_diffrn_radiation_wavelength       1.54184
_diffrn_source                     'micro-focus sealed X-ray tube'
_diffrn_source_type                'PhotonJet (Cu) X-ray Source'
_reflns_Friedel_coverage           0.000
_reflns_Friedel_fraction_full      .
_reflns_Friedel_fraction_max       .
_reflns_number_gt                  4860
_reflns_number_total               4978
_reflns_odcompleteness_completeness  98.05
_reflns_odcompleteness_iscentric   1
_reflns_odcompleteness_theta       74.33
_reflns_special_details
;
 Reflections were merged by SHELXL according to the crystal
 class for the calculation of statistics and refinement.
 
 _reflns_Friedel_fraction is defined as the number of unique
 Friedel pairs measured divided by the number that would be
 possible theoretically, ignoring centric projections and
 systematic absences.
;
_reflns_threshold_expression       'I > 2\s(I)'
_computing_cell_refinement         'CrysAlisPro 1.171.40.43a (Rigaku OD, 2019)'
_computing_data_collection         'CrysAlisPro 1.171.40.43a (Rigaku OD, 2019)'
_computing_data_reduction          'CrysAlisPro 1.171.40.43a (Rigaku OD, 2019)'
_computing_molecular_graphics      'Olex2 1.3 (Dolomanov et al., 2009)'
_computing_publication_material    'Olex2 1.3 (Dolomanov et al., 2009)'
_computing_structure_refinement    'SHELXL 2018/3 (Sheldrick, 2015)'
_computing_structure_solution      'SHELXT  (Sheldrick, 2015)'
_refine_diff_density_max           0.253
_refine_diff_density_min           -0.206
_refine_diff_density_rms           0.036
_refine_ls_extinction_coef         0.00217(15)
_refine_ls_extinction_expression  
 'Fc^*^=kFc[1+0.001xFc^2^\l^3^/sin(2\q)]^-1/4^'
_refine_ls_extinction_method       'SHELXL-2018/3 (Sheldrick 2018)'
_refine_ls_goodness_of_fit_ref     1.057
_refine_ls_hydrogen_treatment      constr
_refine_ls_matrix_type             full
_refine_ls_number_parameters       340
_refine_ls_number_reflns           4978
_refine_ls_number_restraints       0
_refine_ls_R_factor_all            0.0365
_refine_ls_R_factor_gt             0.0360
_refine_ls_restrained_S_all        1.057
_refine_ls_shift/su_max            0.001
_refine_ls_shift/su_mean           0.000
_refine_ls_structure_factor_coef   Fsqd
_refine_ls_weighting_details      
 'w=1/[\s^2^(Fo^2^)+(0.0407P)^2^+1.0468P] where P=(Fo^2^+2Fc^2^)/3'
_refine_ls_weighting_scheme        calc
_refine_ls_wR_factor_gt            0.0919
_refine_ls_wR_factor_ref           0.0923
_refine_special_details            
;
Crystal is twinned but only the major component was integrated.
;
_olex2_refinement_description
;
1. Fixed Uiso
 At 1.2 times of:
  All C(H) groups, All C(H,H) groups
 At 1.5 times of:
  All C(H,H,H) groups
2.a Ternary CH refined with riding coordinates:
 C29(H29)
2.b Secondary CH2 refined with riding coordinates:
 C15(H15A,H15B), C16(H16A,H16B)
2.c Aromatic/amide H refined with riding coordinates:
 C6(H6), C7(H7), C8(H8), C19(H19), C20(H20), C21(H21), C26(H26), C27(H27)
2.d Idealised Me refined as rotating group:
 C5(H5A,H5B,H5C), C17(H17A,H17B,H17C), C24(H24A,H24B,H24C), C33(H33A,H33B,
 H33C), C37(H37A,H37B,H37C)
;
_atom_sites_solution_hydrogens     geom
_atom_sites_solution_primary       dual
_atom_sites_solution_secondary     ?
loop_
  _atom_site_label
  _atom_site_type_symbol
  _atom_site_fract_x
  _atom_site_fract_y
  _atom_site_fract_z
  _atom_site_U_iso_or_equiv
  _atom_site_adp_type
  _atom_site_occupancy
  _atom_site_site_symmetry_order
  _atom_site_calc_flag
  _atom_site_refinement_flags_posn
  _atom_site_refinement_flags_adp
  _atom_site_refinement_flags_occupancy
  _atom_site_disorder_assembly
  _atom_site_disorder_group
 O4 O 0.07337(11) 0.58138(6) 0.19214(4) 0.0289(2) Uani 1 1 d . . . . .
 O23 O -0.14723(10) 0.44962(6) 0.22143(4) 0.0317(2) Uani 1 1 d . . . . .
 O31 O 0.42494(14) 0.11844(9) 0.44595(7) 0.0614(4) Uani 1 1 d . . . . .
 O32 O 0.69112(11) 0.12214(6) 0.42061(4) 0.0301(2) Uani 1 1 d . . . . .
 O35 O 0.74580(15) 0.31644(7) 0.47740(5) 0.0468(3) Uani 1 1 d . . . . .
 O36 O 0.76536(11) 0.34758(7) 0.37535(4) 0.0366(2) Uani 1 1 d . . . . .
 N10 N 0.34616(11) 0.40473(7) 0.35683(4) 0.0223(2) Uani 1 1 d . . . . .
 N14 N 0.30384(12) 0.28145(7) 0.14596(4) 0.0236(2) Uani 1 1 d . . . . .
 C1 C 0.19267(13) 0.40645(7) 0.23432(5) 0.0201(2) Uani 1 1 d . . . . .
 C2 C 0.18502(13) 0.48584(7) 0.27321(5) 0.0212(2) Uani 1 1 d . . . . .
 C3 C 0.11149(14) 0.57278(8) 0.25463(6) 0.0241(2) Uani 1 1 d . . . . .
 C5 C -0.01958(19) 0.66058(10) 0.17185(7) 0.0398(3) Uani 1 1 d . . . . .
 H5A H -0.048808 0.655458 0.126801 0.060 Uiso 1 1 calc R U . . .
 H5B H 0.047647 0.716095 0.179673 0.060 Uiso 1 1 calc R U . . .
 H5C H -0.121434 0.664583 0.195158 0.060 Uiso 1 1 calc R U . . .
 C6 C 0.09579(15) 0.64228(8) 0.29735(6) 0.0291(3) Uani 1 1 d . . . . .
 H6 H 0.042602 0.698294 0.284947 0.035 Uiso 1 1 calc R U . . .
 C7 C 0.15877(15) 0.63073(8) 0.36000(6) 0.0298(3) Uani 1 1 d . . . . .
 H7 H 0.143197 0.678433 0.389698 0.036 Uiso 1 1 calc R U . . .
 C8 C 0.24079(15) 0.55310(8) 0.37855(6) 0.0269(3) Uani 1 1 d . . . . .
 H8 H 0.285386 0.547899 0.420506 0.032 Uiso 1 1 calc R U . . .
 C9 C 0.26054(13) 0.47921(8) 0.33547(5) 0.0223(2) Uani 1 1 d . . . . .
 C11 C 0.37809(13) 0.33780(8) 0.31557(5) 0.0205(2) Uani 1 1 d . . . . .
 C12 C 0.30896(13) 0.33837(7) 0.25243(5) 0.0198(2) Uani 1 1 d . . . . .
 C13 C 0.36084(14) 0.27096(8) 0.20837(5) 0.0215(2) Uani 1 1 d . . . . .
 C15 C 0.37732(16) 0.22473(8) 0.09746(5) 0.0265(3) Uani 1 1 d . . . . .
 H15A H 0.498150 0.218402 0.107591 0.032 Uiso 1 1 calc R U . . .
 H15B H 0.363406 0.256888 0.056556 0.032 Uiso 1 1 calc R U . . .
 C16 C 0.30039(17) 0.12837(8) 0.09104(6) 0.0300(3) Uani 1 1 d . . . . .
 H16A H 0.345855 0.088618 0.125514 0.036 Uiso 1 1 calc R U . . .
 H16B H 0.178493 0.132740 0.094830 0.036 Uiso 1 1 calc R U . . .
 C17 C 0.3367(2) 0.08517(10) 0.02849(6) 0.0396(3) Uani 1 1 d . . . . .
 H17A H 0.272289 0.116895 -0.005224 0.059 Uiso 1 1 calc R U . . .
 H17B H 0.305539 0.019870 0.028849 0.059 Uiso 1 1 calc R U . . .
 H17C H 0.455662 0.090774 0.021352 0.059 Uiso 1 1 calc R U . . .
 C18 C 0.15479(14) 0.32769(7) 0.13218(5) 0.0232(2) Uani 1 1 d . . . . .
 C19 C 0.06752(17) 0.31662(8) 0.07393(6) 0.0291(3) Uani 1 1 d . . . . .
 H19 H 0.115220 0.282534 0.041236 0.035 Uiso 1 1 calc R U . . .
 C20 C -0.08727(18) 0.35549(9) 0.06470(6) 0.0346(3) Uani 1 1 d . . . . .
 H20 H -0.143132 0.350583 0.024530 0.042 Uiso 1 1 calc R U . . .
 C21 C -0.16465(16) 0.40179(9) 0.11233(7) 0.0339(3) Uani 1 1 d . . . . .
 H21 H -0.274893 0.424452 0.105772 0.041 Uiso 1 1 calc R U . . .
 C22 C -0.07865(15) 0.41439(8) 0.16948(6) 0.0267(3) Uani 1 1 d . . . . .
 C24 C -0.32054(17) 0.46921(12) 0.21800(8) 0.0475(4) Uani 1 1 d . . . . .
 H24A H -0.343426 0.518753 0.187534 0.071 Uiso 1 1 calc R U . . .
 H24B H -0.355386 0.488587 0.259436 0.071 Uiso 1 1 calc R U . . .
 H24C H -0.382290 0.413783 0.204678 0.071 Uiso 1 1 calc R U . . .
 C25 C 0.08927(14) 0.38589(7) 0.17795(5) 0.0222(2) Uani 1 1 d . . . . .
 C26 C 0.47354(14) 0.20410(8) 0.22835(5) 0.0248(2) Uani 1 1 d . . . . .
 H26 H 0.513906 0.161025 0.199148 0.030 Uiso 1 1 calc R U . . .
 C27 C 0.52863(14) 0.19980(8) 0.29206(5) 0.0245(2) Uani 1 1 d . . . . .
 H27 H 0.601295 0.151200 0.305273 0.029 Uiso 1 1 calc R U . . .
 C28 C 0.48183(13) 0.26274(8) 0.33570(5) 0.0220(2) Uani 1 1 d . . . . .
 C29 C 0.53506(14) 0.25827(8) 0.40483(5) 0.0244(2) Uani 1 1 d . . . . .
 H29 H 0.444381 0.288499 0.427874 0.029 Uiso 1 1 calc R U . . .
 C30 C 0.54188(15) 0.15907(9) 0.42705(6) 0.0291(3) Uani 1 1 d . . . . .
 C33 C 0.7077(2) 0.02485(9) 0.43510(7) 0.0432(4) Uani 1 1 d . . . . .
 H33A H 0.636701 -0.010910 0.405420 0.065 Uiso 1 1 calc R U . . .
 H33B H 0.673609 0.013634 0.477991 0.065 Uiso 1 1 calc R U . . .
 H33C H 0.823873 0.006058 0.431686 0.065 Uiso 1 1 calc R U . . .
 C34 C 0.69441(15) 0.30967(8) 0.42387(6) 0.0270(3) Uani 1 1 d . . . . .
 C37 C 0.91713(19) 0.39856(12) 0.38856(8) 0.0483(4) Uani 1 1 d . . . . .
 H37A H 0.944981 0.433818 0.351256 0.072 Uiso 1 1 calc R U . . .
 H37B H 1.007692 0.355552 0.399750 0.072 Uiso 1 1 calc R U . . .
 H37C H 0.901744 0.440918 0.423645 0.072 Uiso 1 1 calc R U . . .

loop_
  _atom_site_aniso_label
  _atom_site_aniso_U_11
  _atom_site_aniso_U_22
  _atom_site_aniso_U_33
  _atom_site_aniso_U_23
  _atom_site_aniso_U_13
  _atom_site_aniso_U_12
 O4 0.0350(5) 0.0214(4) 0.0301(4) 0.0051(3) -0.0001(3) 0.0054(3)
 O23 0.0208(4) 0.0371(5) 0.0371(5) 0.0004(4) -0.0002(3) 0.0028(3)
 O31 0.0409(6) 0.0622(8) 0.0814(9) 0.0398(7) 0.0067(6) -0.0089(5)
 O32 0.0389(5) 0.0209(4) 0.0306(4) 0.0016(3) 0.0010(4) 0.0043(3)
 O35 0.0658(7) 0.0396(6) 0.0328(5) 0.0017(4) -0.0194(5) -0.0125(5)
 O36 0.0277(5) 0.0480(6) 0.0342(5) -0.0039(4) 0.0022(4) -0.0097(4)
 N10 0.0225(5) 0.0226(5) 0.0219(5) -0.0018(4) 0.0009(4) -0.0008(4)
 N14 0.0293(5) 0.0221(5) 0.0194(4) -0.0012(4) 0.0001(4) 0.0016(4)
 C1 0.0194(5) 0.0200(5) 0.0212(5) 0.0023(4) 0.0024(4) -0.0025(4)
 C2 0.0194(5) 0.0201(5) 0.0244(5) 0.0000(4) 0.0028(4) -0.0012(4)
 C3 0.0217(5) 0.0212(5) 0.0294(6) 0.0013(4) 0.0029(4) -0.0010(4)
 C5 0.0459(8) 0.0295(7) 0.0437(8) 0.0090(6) -0.0024(6) 0.0125(6)
 C6 0.0274(6) 0.0203(5) 0.0398(7) -0.0013(5) 0.0051(5) 0.0019(5)
 C7 0.0303(6) 0.0241(6) 0.0356(6) -0.0091(5) 0.0067(5) -0.0012(5)
 C8 0.0283(6) 0.0268(6) 0.0258(6) -0.0053(5) 0.0028(5) -0.0029(5)
 C9 0.0209(5) 0.0218(5) 0.0243(5) -0.0011(4) 0.0032(4) -0.0026(4)
 C11 0.0189(5) 0.0219(5) 0.0207(5) 0.0003(4) 0.0014(4) -0.0021(4)
 C12 0.0196(5) 0.0190(5) 0.0209(5) 0.0005(4) 0.0017(4) -0.0027(4)
 C13 0.0227(5) 0.0216(5) 0.0202(5) 0.0001(4) 0.0005(4) -0.0021(4)
 C15 0.0338(6) 0.0265(6) 0.0196(5) -0.0010(4) 0.0044(5) 0.0005(5)
 C16 0.0419(7) 0.0248(6) 0.0236(6) -0.0022(5) 0.0052(5) -0.0002(5)
 C17 0.0521(8) 0.0356(7) 0.0316(7) -0.0111(6) 0.0085(6) -0.0035(6)
 C18 0.0284(6) 0.0177(5) 0.0233(5) 0.0031(4) -0.0019(4) -0.0035(4)
 C19 0.0408(7) 0.0212(5) 0.0246(6) 0.0002(4) -0.0065(5) -0.0029(5)
 C20 0.0444(7) 0.0264(6) 0.0312(6) 0.0023(5) -0.0160(6) -0.0033(5)
 C21 0.0298(6) 0.0294(6) 0.0412(7) 0.0021(5) -0.0126(5) 0.0007(5)
 C22 0.0268(6) 0.0212(5) 0.0318(6) 0.0024(4) -0.0032(5) -0.0013(4)
 C24 0.0230(7) 0.0569(10) 0.0622(10) -0.0051(8) -0.0002(6) 0.0061(6)
 C25 0.0251(6) 0.0177(5) 0.0233(5) 0.0029(4) -0.0022(4) -0.0022(4)
 C26 0.0262(6) 0.0240(6) 0.0244(6) -0.0030(4) 0.0026(4) 0.0036(4)
 C27 0.0221(5) 0.0251(6) 0.0262(6) 0.0012(4) -0.0002(4) 0.0042(4)
 C28 0.0197(5) 0.0248(5) 0.0214(5) 0.0011(4) 0.0002(4) -0.0003(4)
 C29 0.0246(6) 0.0276(6) 0.0210(5) 0.0011(4) 0.0001(4) 0.0044(4)
 C30 0.0302(6) 0.0329(6) 0.0238(6) 0.0055(5) -0.0029(5) -0.0032(5)
 C33 0.0693(10) 0.0204(6) 0.0392(7) 0.0014(5) -0.0057(7) 0.0050(6)
 C34 0.0311(6) 0.0209(5) 0.0281(6) -0.0019(4) -0.0055(5) 0.0049(5)
 C37 0.0329(7) 0.0544(9) 0.0578(10) -0.0112(7) 0.0030(7) -0.0146(7)

_geom_special_details
;
 All esds (except the esd in the dihedral angle between two l.s. planes)
 are estimated using the full covariance matrix.  The cell esds are taken
 into account individually in the estimation of esds in distances, angles
 and torsion angles; correlations between esds in cell parameters are only
 used when they are defined by crystal symmetry.  An approximate (isotropic)
 treatment of cell esds is used for estimating esds involving l.s. planes.
;
loop_
  _geom_bond_atom_site_label_1
  _geom_bond_atom_site_label_2
  _geom_bond_distance
  _geom_bond_site_symmetry_2
  _geom_bond_publ_flag
 O4 C3 1.3576(14) . ?
 O4 C5 1.4265(15) . ?
 O23 C22 1.3597(15) . ?
 O23 C24 1.4216(16) . ?
 O31 C30 1.1964(16) . ?
 O32 C30 1.3279(16) . ?
 O32 C33 1.4495(15) . ?
 O35 C34 1.1983(15) . ?
 O36 C34 1.3242(16) . ?
 O36 C37 1.4438(16) . ?
 N10 C9 1.3487(15) . ?
 N10 C11 1.3427(14) . ?
 N14 C13 1.3938(14) . ?
 N14 C15 1.4671(14) . ?
 N14 C18 1.3930(15) . ?
 C1 C2 1.4219(15) . ?
 C1 C12 1.4019(15) . ?
 C1 C25 1.4587(15) . ?
 C2 C3 1.4405(16) . ?
 C2 C9 1.4353(15) . ?
 C3 C6 1.3681(17) . ?
 C5 H5A 0.9800 . ?
 C5 H5B 0.9800 . ?
 C5 H5C 0.9800 . ?
 C6 H6 0.9500 . ?
 C6 C7 1.4146(18) . ?
 C7 H7 0.9500 . ?
 C7 C8 1.3546(18) . ?
 C8 H8 0.9500 . ?
 C8 C9 1.4250(16) . ?
 C11 C12 1.4308(15) . ?
 C11 C28 1.4255(15) . ?
 C12 C13 1.4315(15) . ?
 C13 C26 1.3811(16) . ?
 C15 H15A 0.9900 . ?
 C15 H15B 0.9900 . ?
 C15 C16 1.5323(17) . ?
 C16 H16A 0.9900 . ?
 C16 H16B 0.9900 . ?
 C16 C17 1.5135(17) . ?
 C17 H17A 0.9800 . ?
 C17 H17B 0.9800 . ?
 C17 H17C 0.9800 . ?
 C18 C19 1.4055(16) . ?
 C18 C25 1.4108(16) . ?
 C19 H19 0.9500 . ?
 C19 C20 1.3727(19) . ?
 C20 H20 0.9500 . ?
 C20 C21 1.389(2) . ?
 C21 H21 0.9500 . ?
 C21 C22 1.3834(17) . ?
 C22 C25 1.4161(16) . ?
 C24 H24A 0.9800 . ?
 C24 H24B 0.9800 . ?
 C24 H24C 0.9800 . ?
 C26 H26 0.9500 . ?
 C26 C27 1.4087(16) . ?
 C27 H27 0.9500 . ?
 C27 C28 1.3687(16) . ?
 C28 C29 1.5152(15) . ?
 C29 H29 1.0000 . ?
 C29 C30 1.5151(17) . ?
 C29 C34 1.5214(17) . ?
 C33 H33A 0.9800 . ?
 C33 H33B 0.9800 . ?
 C33 H33C 0.9800 . ?
 C37 H37A 0.9800 . ?
 C37 H37B 0.9800 . ?
 C37 H37C 0.9800 . ?

loop_
  _geom_angle_atom_site_label_1
  _geom_angle_atom_site_label_2
  _geom_angle_atom_site_label_3
  _geom_angle
  _geom_angle_site_symmetry_1
  _geom_angle_site_symmetry_3
  _geom_angle_publ_flag
 C3 O4 C5 117.49(10) . . ?
 C22 O23 C24 117.95(11) . . ?
 C30 O32 C33 116.43(11) . . ?
 C34 O36 C37 116.92(11) . . ?
 C11 N10 C9 117.98(9) . . ?
 C13 N14 C15 119.03(9) . . ?
 C18 N14 C13 119.61(9) . . ?
 C18 N14 C15 119.58(9) . . ?
 C2 C1 C25 127.34(10) . . ?
 C12 C1 C2 117.21(10) . . ?
 C12 C1 C25 115.43(10) . . ?
 C1 C2 C3 125.29(10) . . ?
 C1 C2 C9 117.12(10) . . ?
 C9 C2 C3 117.57(10) . . ?
 O4 C3 C2 114.87(10) . . ?
 O4 C3 C6 124.12(11) . . ?
 C6 C3 C2 120.81(11) . . ?
 O4 C5 H5A 109.5 . . ?
 O4 C5 H5B 109.5 . . ?
 O4 C5 H5C 109.5 . . ?
 H5A C5 H5B 109.5 . . ?
 H5A C5 H5C 109.5 . . ?
 H5B C5 H5C 109.5 . . ?
 C3 C6 H6 120.0 . . ?
 C3 C6 C7 120.00(11) . . ?
 C7 C6 H6 120.0 . . ?
 C6 C7 H7 119.3 . . ?
 C8 C7 C6 121.42(11) . . ?
 C8 C7 H7 119.3 . . ?
 C7 C8 H8 119.8 . . ?
 C7 C8 C9 120.35(11) . . ?
 C9 C8 H8 119.8 . . ?
 N10 C9 C2 123.52(10) . . ?
 N10 C9 C8 117.15(10) . . ?
 C8 C9 C2 119.30(10) . . ?
 N10 C11 C12 122.22(10) . . ?
 N10 C11 C28 118.90(10) . . ?
 C28 C11 C12 118.87(10) . . ?
 C1 C12 C11 119.15(10) . . ?
 C1 C12 C13 120.83(10) . . ?
 C11 C12 C13 120.01(10) . . ?
 N14 C13 C12 117.26(10) . . ?
 C26 C13 N14 123.50(10) . . ?
 C26 C13 C12 119.03(10) . . ?
 N14 C15 H15A 108.9 . . ?
 N14 C15 H15B 108.9 . . ?
 N14 C15 C16 113.57(10) . . ?
 H15A C15 H15B 107.7 . . ?
 C16 C15 H15A 108.9 . . ?
 C16 C15 H15B 108.9 . . ?
 C15 C16 H16A 109.4 . . ?
 C15 C16 H16B 109.4 . . ?
 H16A C16 H16B 108.0 . . ?
 C17 C16 C15 111.24(10) . . ?
 C17 C16 H16A 109.4 . . ?
 C17 C16 H16B 109.4 . . ?
 C16 C17 H17A 109.5 . . ?
 C16 C17 H17B 109.5 . . ?
 C16 C17 H17C 109.5 . . ?
 H17A C17 H17B 109.5 . . ?
 H17A C17 H17C 109.5 . . ?
 H17B C17 H17C 109.5 . . ?
 N14 C18 C19 121.31(11) . . ?
 N14 C18 C25 119.28(10) . . ?
 C19 C18 C25 119.41(11) . . ?
 C18 C19 H19 120.3 . . ?
 C20 C19 C18 119.41(12) . . ?
 C20 C19 H19 120.3 . . ?
 C19 C20 H20 119.0 . . ?
 C19 C20 C21 121.97(11) . . ?
 C21 C20 H20 119.0 . . ?
 C20 C21 H21 120.5 . . ?
 C22 C21 C20 118.95(12) . . ?
 C22 C21 H21 120.5 . . ?
 O23 C22 C21 124.09(11) . . ?
 O23 C22 C25 115.34(10) . . ?
 C21 C22 C25 120.50(12) . . ?
 O23 C24 H24A 109.5 . . ?
 O23 C24 H24B 109.5 . . ?
 O23 C24 H24C 109.5 . . ?
 H24A C24 H24B 109.5 . . ?
 H24A C24 H24C 109.5 . . ?
 H24B C24 H24C 109.5 . . ?
 C18 C25 C1 118.29(10) . . ?
 C18 C25 C22 118.20(10) . . ?
 C22 C25 C1 123.24(10) . . ?
 C13 C26 H26 120.0 . . ?
 C13 C26 C27 119.99(10) . . ?
 C27 C26 H26 120.0 . . ?
 C26 C27 H27 118.6 . . ?
 C28 C27 C26 122.73(10) . . ?
 C28 C27 H27 118.6 . . ?
 C11 C28 C29 117.33(10) . . ?
 C27 C28 C11 118.78(10) . . ?
 C27 C28 C29 123.88(10) . . ?
 C28 C29 H29 106.2 . . ?
 C28 C29 C34 115.70(10) . . ?
 C30 C29 C28 110.40(10) . . ?
 C30 C29 H29 106.2 . . ?
 C30 C29 C34 111.39(9) . . ?
 C34 C29 H29 106.2 . . ?
 O31 C30 O32 124.44(12) . . ?
 O31 C30 C29 123.77(12) . . ?
 O32 C30 C29 111.74(10) . . ?
 O32 C33 H33A 109.5 . . ?
 O32 C33 H33B 109.5 . . ?
 O32 C33 H33C 109.5 . . ?
 H33A C33 H33B 109.5 . . ?
 H33A C33 H33C 109.5 . . ?
 H33B C33 H33C 109.5 . . ?
 O35 C34 O36 124.54(12) . . ?
 O35 C34 C29 122.81(12) . . ?
 O36 C34 C29 112.62(10) . . ?
 O36 C37 H37A 109.5 . . ?
 O36 C37 H37B 109.5 . . ?
 O36 C37 H37C 109.5 . . ?
 H37A C37 H37B 109.5 . . ?
 H37A C37 H37C 109.5 . . ?
 H37B C37 H37C 109.5 . . ?

loop_
  _geom_torsion_atom_site_label_1
  _geom_torsion_atom_site_label_2
  _geom_torsion_atom_site_label_3
  _geom_torsion_atom_site_label_4
  _geom_torsion
  _geom_torsion_site_symmetry_1
  _geom_torsion_site_symmetry_2
  _geom_torsion_site_symmetry_3
  _geom_torsion_site_symmetry_4
  _geom_torsion_publ_flag
 O4 C3 C6 C7 -171.74(11) . . . . ?
 O23 C22 C25 C1 -10.24(16) . . . . ?
 O23 C22 C25 C18 163.77(10) . . . . ?
 N10 C11 C12 C1 -5.68(16) . . . . ?
 N10 C11 C12 C13 173.24(10) . . . . ?
 N10 C11 C28 C27 -173.14(10) . . . . ?
 N10 C11 C28 C29 6.31(15) . . . . ?
 N14 C13 C26 C27 178.15(10) . . . . ?
 N14 C15 C16 C17 161.16(11) . . . . ?
 N14 C18 C19 C20 173.06(11) . . . . ?
 N14 C18 C25 C1 9.24(15) . . . . ?
 N14 C18 C25 C22 -165.06(10) . . . . ?
 C1 C2 C3 O4 -11.40(16) . . . . ?
 C1 C2 C3 C6 173.57(11) . . . . ?
 C1 C2 C9 N10 4.47(16) . . . . ?
 C1 C2 C9 C8 -173.26(10) . . . . ?
 C1 C12 C13 N14 6.13(15) . . . . ?
 C1 C12 C13 C26 -178.92(10) . . . . ?
 C2 C1 C12 C11 17.64(15) . . . . ?
 C2 C1 C12 C13 -161.27(10) . . . . ?
 C2 C1 C25 C18 153.76(11) . . . . ?
 C2 C1 C25 C22 -32.24(17) . . . . ?
 C2 C3 C6 C7 2.81(18) . . . . ?
 C3 C2 C9 N10 -174.01(10) . . . . ?
 C3 C2 C9 C8 8.26(15) . . . . ?
 C3 C6 C7 C8 2.54(19) . . . . ?
 C5 O4 C3 C2 171.86(11) . . . . ?
 C5 O4 C3 C6 -13.29(17) . . . . ?
 C6 C7 C8 C9 -2.25(18) . . . . ?
 C7 C8 C9 N10 178.82(11) . . . . ?
 C7 C8 C9 C2 -3.30(17) . . . . ?
 C9 N10 C11 C12 -7.16(15) . . . . ?
 C9 N10 C11 C28 174.05(10) . . . . ?
 C9 C2 C3 O4 166.93(9) . . . . ?
 C9 C2 C3 C6 -8.09(16) . . . . ?
 C11 N10 C9 C2 7.70(16) . . . . ?
 C11 N10 C9 C8 -174.52(10) . . . . ?
 C11 C12 C13 N14 -172.78(10) . . . . ?
 C11 C12 C13 C26 2.17(16) . . . . ?
 C11 C28 C29 C30 143.74(10) . . . . ?
 C11 C28 C29 C34 -88.61(12) . . . . ?
 C12 C1 C2 C3 161.47(10) . . . . ?
 C12 C1 C2 C9 -16.88(14) . . . . ?
 C12 C1 C25 C18 -28.09(14) . . . . ?
 C12 C1 C25 C22 145.90(11) . . . . ?
 C12 C11 C28 C27 8.03(16) . . . . ?
 C12 C11 C28 C29 -172.52(10) . . . . ?
 C12 C13 C26 C27 3.53(17) . . . . ?
 C13 N14 C15 C16 83.17(13) . . . . ?
 C13 N14 C18 C19 -160.60(11) . . . . ?
 C13 N14 C18 C25 18.61(15) . . . . ?
 C13 C26 C27 C28 -3.49(18) . . . . ?
 C15 N14 C13 C12 168.86(10) . . . . ?
 C15 N14 C13 C26 -5.84(16) . . . . ?
 C15 N14 C18 C19 4.05(16) . . . . ?
 C15 N14 C18 C25 -176.74(10) . . . . ?
 C18 N14 C13 C12 -26.40(15) . . . . ?
 C18 N14 C13 C26 158.89(11) . . . . ?
 C18 N14 C15 C16 -81.57(13) . . . . ?
 C18 C19 C20 C21 -3.32(19) . . . . ?
 C19 C18 C25 C1 -171.53(10) . . . . ?
 C19 C18 C25 C22 14.17(16) . . . . ?
 C19 C20 C21 C22 4.4(2) . . . . ?
 C20 C21 C22 O23 -172.64(12) . . . . ?
 C20 C21 C22 C25 4.08(18) . . . . ?
 C21 C22 C25 C1 172.76(11) . . . . ?
 C21 C22 C25 C18 -13.23(17) . . . . ?
 C24 O23 C22 C21 4.22(18) . . . . ?
 C24 O23 C22 C25 -172.65(12) . . . . ?
 C25 C1 C2 C3 -20.42(18) . . . . ?
 C25 C1 C2 C9 161.24(10) . . . . ?
 C25 C1 C12 C11 -160.70(10) . . . . ?
 C25 C1 C12 C13 20.39(15) . . . . ?
 C25 C18 C19 C20 -6.15(17) . . . . ?
 C26 C27 C28 C11 -2.44(17) . . . . ?
 C26 C27 C28 C29 178.16(11) . . . . ?
 C27 C28 C29 C30 -36.84(15) . . . . ?
 C27 C28 C29 C34 90.81(14) . . . . ?
 C28 C11 C12 C1 173.11(10) . . . . ?
 C28 C11 C12 C13 -7.97(15) . . . . ?
 C28 C29 C30 O31 -87.36(16) . . . . ?
 C28 C29 C30 O32 90.18(12) . . . . ?
 C28 C29 C34 O35 175.55(12) . . . . ?
 C28 C29 C34 O36 -2.60(14) . . . . ?
 C30 C29 C34 O35 -57.29(16) . . . . ?
 C30 C29 C34 O36 124.55(11) . . . . ?
 C33 O32 C30 O31 2.92(19) . . . . ?
 C33 O32 C30 C29 -174.60(10) . . . . ?
 C34 C29 C30 O31 142.65(14) . . . . ?
 C34 C29 C30 O32 -39.80(13) . . . . ?
 C37 O36 C34 O35 1.49(19) . . . . ?
 C37 O36 C34 C29 179.61(11) . . . . ?

_shelx_res_file
;
TITL pml425_a.res in P2(1)/c
    pml425.res
    created by SHELXL-2018/3 at 10:41:10 on 12-Dec-2019
REM Old TITL pml425 in P2(1)/c
REM SHELXT solution in P2(1)/c
REM R1 0.129, Rweak 0.106, Alpha 0.026, Orientation as input
REM Formula found by SHELXT: C29 N14 O31
CELL 1.54184 8.0461 14.5071 21.303 90 92.744 90
ZERR 4 0.0001 0.0002 0.0003 0 0.001 0
LATT 1
SYMM -X,0.5+Y,0.5-Z
SFAC C H N O
UNIT 116 112 8 24

L.S. 4
PLAN  10
TEMP -123
CONF
MORE -1
BOND $H
fmap 2
acta
REM <olex2.extras>
REM <HklSrc "%.\\pml425.hkl">
REM </olex2.extras>

WGHT    0.040700    1.046800
EXTI    0.002171
FVAR       5.44062
O4    4    0.073366    0.581380    0.192136    11.00000    0.03504    0.02135 =
         0.03012    0.00512   -0.00006    0.00539
O23   4   -0.147228    0.449620    0.221428    11.00000    0.02084    0.03708 =
         0.03708    0.00037   -0.00021    0.00281
O31   4    0.424936    0.118441    0.445950    11.00000    0.04089    0.06220 =
         0.08144    0.03985    0.00667   -0.00891
O32   4    0.691118    0.122139    0.420610    11.00000    0.03885    0.02091 =
         0.03055    0.00155    0.00097    0.00429
O35   4    0.745796    0.316442    0.477403    11.00000    0.06581    0.03955 =
         0.03280    0.00166   -0.01940   -0.01246
O36   4    0.765365    0.347577    0.375346    11.00000    0.02768    0.04795 =
         0.03421   -0.00387    0.00217   -0.00967
N10   3    0.346159    0.404733    0.356827    11.00000    0.02248    0.02258 =
         0.02185   -0.00185    0.00089   -0.00082
N14   3    0.303838    0.281449    0.145958    11.00000    0.02930    0.02207 =
         0.01937   -0.00121    0.00008    0.00161
C1    1    0.192669    0.406453    0.234321    11.00000    0.01941    0.01997 =
         0.02117    0.00233    0.00240   -0.00254
C2    1    0.185022    0.485844    0.273215    11.00000    0.01940    0.02014 =
         0.02438   -0.00003    0.00281   -0.00124
C3    1    0.111490    0.572783    0.254631    11.00000    0.02175    0.02119 =
         0.02942    0.00131    0.00286   -0.00096
C5    1   -0.019581    0.660577    0.171855    11.00000    0.04585    0.02952 =
         0.04372    0.00899   -0.00238    0.01249
AFIX 137
H5A   2   -0.048808    0.655458    0.126801    11.00000   -1.50000
H5B   2    0.047647    0.716095    0.179673    11.00000   -1.50000
H5C   2   -0.121434    0.664583    0.195158    11.00000   -1.50000
AFIX   0
C6    1    0.095792    0.642279    0.297352    11.00000    0.02744    0.02029 =
         0.03982   -0.00129    0.00510    0.00193
AFIX  43
H6    2    0.042602    0.698294    0.284947    11.00000   -1.20000
AFIX   0
C7    1    0.158767    0.630727    0.360000    11.00000    0.03028    0.02408 =
         0.03560   -0.00906    0.00670   -0.00118
AFIX  43
H7    2    0.143197    0.678433    0.389698    11.00000   -1.20000
AFIX   0
C8    1    0.240791    0.553104    0.378552    11.00000    0.02830    0.02676 =
         0.02584   -0.00530    0.00279   -0.00291
AFIX  43
H8    2    0.285386    0.547899    0.420506    11.00000   -1.20000
AFIX   0
C9    1    0.260541    0.479210    0.335470    11.00000    0.02089    0.02178 =
         0.02430   -0.00110    0.00315   -0.00260
C11   1    0.378088    0.337799    0.315575    11.00000    0.01893    0.02194 =
         0.02073    0.00027    0.00143   -0.00210
C12   1    0.308960    0.338369    0.252434    11.00000    0.01962    0.01897 =
         0.02088    0.00050    0.00175   -0.00273
C13   1    0.360836    0.270963    0.208367    11.00000    0.02269    0.02159 =
         0.02018    0.00006    0.00053   -0.00212
C15   1    0.377321    0.224731    0.097460    11.00000    0.03377    0.02650 =
         0.01956   -0.00099    0.00439    0.00047
AFIX  23
H15A  2    0.498150    0.218402    0.107591    11.00000   -1.20000
H15B  2    0.363406    0.256888    0.056556    11.00000   -1.20000
AFIX   0
C16   1    0.300391    0.128373    0.091039    11.00000    0.04190    0.02485 =
         0.02356   -0.00220    0.00520   -0.00020
AFIX  23
H16A  2    0.345855    0.088618    0.125514    11.00000   -1.20000
H16B  2    0.178493    0.132740    0.094830    11.00000   -1.20000
AFIX   0
C17   1    0.336667    0.085171    0.028492    11.00000    0.05212    0.03562 =
         0.03156   -0.01108    0.00849   -0.00348
AFIX 137
H17A  2    0.272289    0.116895   -0.005224    11.00000   -1.50000
H17B  2    0.305539    0.019870    0.028849    11.00000   -1.50000
H17C  2    0.455662    0.090774    0.021352    11.00000   -1.50000
AFIX   0
C18   1    0.154793    0.327689    0.132185    11.00000    0.02841    0.01769 =
         0.02330    0.00307   -0.00192   -0.00353
C19   1    0.067515    0.316618    0.073930    11.00000    0.04076    0.02119 =
         0.02455    0.00022   -0.00645   -0.00286
AFIX  43
H19   2    0.115220    0.282534    0.041236    11.00000   -1.20000
AFIX   0
C20   1   -0.087274    0.355494    0.064699    11.00000    0.04442    0.02639 =
         0.03123    0.00230   -0.01601   -0.00326
AFIX  43
H20   2   -0.143132    0.350583    0.024530    11.00000   -1.20000
AFIX   0
C21   1   -0.164653    0.401792    0.112331    11.00000    0.02983    0.02937 =
         0.04119    0.00205   -0.01264    0.00067
AFIX  43
H21   2   -0.274893    0.424452    0.105772    11.00000   -1.20000
AFIX   0
C22   1   -0.078645    0.414385    0.169481    11.00000    0.02682    0.02115 =
         0.03181    0.00236   -0.00321   -0.00125
C24   1   -0.320542    0.469207    0.218003    11.00000    0.02299    0.05691 =
         0.06224   -0.00512   -0.00024    0.00605
AFIX 137
H24A  2   -0.343426    0.518753    0.187534    11.00000   -1.50000
H24B  2   -0.355386    0.488587    0.259436    11.00000   -1.50000
H24C  2   -0.382290    0.413783    0.204678    11.00000   -1.50000
AFIX   0
C25   1    0.089265    0.385887    0.177947    11.00000    0.02513    0.01773 =
         0.02327    0.00286   -0.00223   -0.00216
C26   1    0.473542    0.204104    0.228354    11.00000    0.02624    0.02399 =
         0.02440   -0.00301    0.00256    0.00355
AFIX  43
H26   2    0.513906    0.161025    0.199148    11.00000   -1.20000
AFIX   0
C27   1    0.528632    0.199803    0.292056    11.00000    0.02208    0.02507 =
         0.02618    0.00119   -0.00016    0.00417
AFIX  43
H27   2    0.601295    0.151200    0.305273    11.00000   -1.20000
AFIX   0
C28   1    0.481826    0.262735    0.335699    11.00000    0.01967    0.02482 =
         0.02141    0.00115    0.00018   -0.00026
C29   1    0.535060    0.258272    0.404826    11.00000    0.02463    0.02756 =
         0.02105    0.00105    0.00007    0.00442
AFIX  13
H29   2    0.444381    0.288499    0.427874    11.00000   -1.20000
AFIX   0
C30   1    0.541884    0.159072    0.427046    11.00000    0.03022    0.03288 =
         0.02377    0.00552   -0.00289   -0.00324
C33   1    0.707665    0.024853    0.435100    11.00000    0.06934    0.02041 =
         0.03917    0.00143   -0.00568    0.00498
AFIX 137
H33A  2    0.636701   -0.010910    0.405420    11.00000   -1.50000
H33B  2    0.673609    0.013634    0.477991    11.00000   -1.50000
H33C  2    0.823873    0.006058    0.431686    11.00000   -1.50000
AFIX   0
C34   1    0.694412    0.309675    0.423871    11.00000    0.03110    0.02093 =
         0.02815   -0.00186   -0.00554    0.00492
C37   1    0.917134    0.398561    0.388561    11.00000    0.03286    0.05438 =
         0.05779   -0.01121    0.00304   -0.01463
AFIX 137
H37A  2    0.944981    0.433818    0.351256    11.00000   -1.50000
H37B  2    1.007692    0.355552    0.399750    11.00000   -1.50000
H37C  2    0.901744    0.440918    0.423645    11.00000   -1.50000
AFIX   0
HKLF 4


REM  pml425_a.res in P2(1)/c
REM wR2 = 0.0923, GooF = S = 1.057, Restrained GooF = 1.057 for all data
REM R1 = 0.0360 for 4860 Fo > 4sig(Fo) and 0.0365 for all 4978 data
REM 340 parameters refined using 0 restraints

END

WGHT      0.0407      1.0467

REM Highest difference peak  0.253,  deepest hole -0.206,  1-sigma level  0.036
Q1    1   0.1340  0.5245  0.2657  11.00000  0.05    0.25
Q2    1   0.2276  0.4858  0.3028  11.00000  0.05    0.25
Q3    1   0.3205  0.3007  0.2328  11.00000  0.05    0.24
Q4    1   0.6170  0.2799  0.4078  11.00000  0.05    0.24
Q5    1   0.3451  0.3395  0.2839  11.00000  0.05    0.24
Q6    1   0.5152  0.2610  0.3687  11.00000  0.05    0.23
Q7    1   0.3349  0.1763  0.0963  11.00000  0.05    0.22
Q8    1   0.1383  0.3984  0.2063  11.00000  0.05    0.22
Q9    1   0.8229  0.2845  0.4561  11.00000  0.05    0.22
Q10   1   0.4347  0.2992  0.3252  11.00000  0.05    0.21
;
_shelx_res_checksum                23368
_shelx_hkl_file
;
   0   0  -1 164.068 8.02147  50
   0   0  -1 130.683 6.03329  46
   0   0   2 362149. 4451.44  47
   0   0  -2 381310. 4453.83  46
   0   0  -2 383907. 4465.22  86
   0   0  -2 360366. 4450.86  92
   0   0  -2 352160. 4452.53 145
   0   0  -2 373524. 4456.08  91
   0   0   2 345238. 4447.80  80
   0   0  -2 340491. 4450.61  47
   0   0  -2 359838. 4448.87  93
   0   0  -2 393940. 4468.52   3
   0   0  -2 401358. 4471.99   2
   0   0  -2 364283. 4448.84  83
   0   0   2 396968. 4453.38   7
   0   0   2 376294. 4453.96  46
   0   0  -2 395629. 4462.29  50
   0   0   2 400879. 4463.75  50
   0   0  -2 391547. 4457.27  96
   0   0  -2 392771. 4465.73 101
   0   0   2 379771. 4459.82  55
   0   0  -3 41.8305 7.38433  83
   0   0   3 21.7614 6.51328  80
   0   0  -3 36.6654 7.94912  47
   0   0  -3 42.1764 7.39273  93
   0   0   3 73.2556 9.17021  47
   0   0   3 14.8391 6.33892 119
   0   0  -3 20.8360 11.3755 101
   0   0  -3 59.6267 8.54864  92
   0   0  -3 29.3914 14.7857   2
   0   0  -3 16.0678 8.15061  46
   0   0  -3 35.4187 8.19477 145
   0   0   3 33.0124 12.3450   3
   0   0  -3 123.755 16.5873   3
   0   0  -3 41.6588 8.59457 129
   0   0  -3 59.3547 10.4297  96
   0   0   3 74.3269 9.96677  46
   0   0  -3 32.9717 8.88243  91
   0   0   3 9.73331 6.50241   7
   0   0  -3 39.3109 7.00030 111
   0   0   3 23.4073 6.52536  72
   0   0  -3 14.3844 5.64577 140
   0   0  -3 75.2421 12.7731  50
   0   0  -3 20.1513 11.4128  86
   0   0  -4 216611. 2608.39 101
   0   0  -4 196526. 2618.40   2
   0   0  -4 215323. 2589.71 139
   0   0  -4 214967. 2584.25  47
   0   0  -4 211825. 2588.73 145
   0   0   4 204733. 2587.15  46
   0   0   4 220695. 2606.20  50
   0   0  -4 222027. 2587.91 129
   0   0  -4 217337. 2579.28  93
   0   0  -4 221812. 2603.11  50
   0   0   4 212520. 2610.51   3
   0   0   4 209490. 2577.47 119
   0   0  -4 213093. 2571.77 142
   0   0  -4 217884. 2608.18  86
   0   0   4 210880. 2584.22   7
   0   0   4 209608. 2578.58 109
   0   0  -4 211876. 2593.91  91
   0   0  -4 219197. 2593.90  96
   0   0  -4 214658. 2582.34  92
   0   0  -4 218724. 2579.15  83
   0   0  -4 213399. 2575.88 140
   0   0   4 208005. 2577.76  80
   0   0   4 215611. 2577.91  72
   0   0   5 125.602 13.8444 119
   0   0   5 160.331 15.0966  72
   0   0  -5 11.6655 22.0004   2
   0   0   5 19.7843 18.8423   3
   0   0  -5 138.916 20.5350  91
   0   0   5 13.7472 11.4567   7
   0   0   5 8.43080 7.24683  43
   0   0  -5 42.7299 12.9883 145
   0   0  -5 15.4699 17.1124 103
   0   0  -5 106.813 14.3929  92
   0   0  -5 195.734 15.8713  93
   0   0  -5 5.86142 17.8071 101
   0   0  -5 147.463 12.7958 142
   0   0  -5 8.24555 11.7812 139
   0   0  -5 5.32797 12.2591  96
   0   0  -5 24.3160 17.8378  50
   0   0  -5 16.3730 18.7731  86
   0   0  -5 167.602 14.9449  83
   0   0   5 8.98001 10.5317 109
   0   0  -5 47.1139 11.5996  82
   0   0  -5 12.6043 10.4416  47
   0   0   6 209959. 2573.20 109
   0   0   6 219084. 2632.97   8
   0   0   6 210334. 2541.90  45
   0   0  -6 212328. 2572.95 140
   0   0  -6 211519. 2575.32  82
   0   0  -6 212169. 2620.16  86
   0   0  -6 211021. 2579.66  92
   0   0  -6 214992. 2577.25  93
   0   0   6 212443. 2586.29   7
   0   0  -6 218455. 2633.94  94
   0   0   6 211116. 2574.58 119
   0   0  -6 212803. 2576.69  83
   0   0  -6 212453. 2567.26 142
   0   0  -6 214614. 2593.40 145
   0   0   6 213438. 2625.90   3
   0   0  -6 212534. 2620.04 101
   0   0  -6 210329. 2599.02  91
   0   0  -6 206185. 2592.25 139
   0   0   6 212103. 2574.61  72
   0   0  -6 217710. 2599.60  96
   0   0  -6 213252. 2584.72  47
   0   0  -6 211763. 2643.40   2
   0   0   6 213119. 2555.07  43
   0   0  -6 210355. 2610.20  50
   0   0  -7 157.305 30.2851   2
   0   0  -7 25.1263 20.4925  86
   0   0  -7 28.8981 12.4046  83
   0   0  -7 28.7086 20.0799  50
   0   0   7 19.7675 13.1071   7
   0   0  -7-1.19858 15.3106 139
   0   0  -7 81.6551 20.2794 124
   0   0  -7 1.63070 21.9441 100
   0   0  -7 10.2800 11.3884  82
   0   0   7 46.4045 8.82493  43
   0   0   7 36.3964 12.7347 109
   0   0  -7 136.872 21.5072 145
   0   0   7 16.0735 10.6396  41
   0   0  -7 31.5612 13.0948  93
   0   0  -7 14.0489 15.7818  96
   0   0   7 20.1150 12.9726  72
   0   0  -7 1.68246 19.8495 101
   0   0   7 67.3939 25.3984   8
   0   0  -7 62.5904 16.6653  92
   0   0  -7 17.2163 12.9971  47
   0   0  -7 2.61713 18.2534  91
   0   0   7 3.54646 17.8896   3
   0   0  -7 12.2436 11.7342 140
   0   0  -8 32079.2 439.889 140
   0   0  -8 32415.9 465.225 139
   0   0  -8 32239.9 465.481 145
   0   0   8 31474.0 440.128  72
   0   0  -8 32665.2 492.829 100
   0   0   8 31415.3 502.954   8
   0   0  -8 32019.8 493.486 101
   0   0   8 32373.5 446.098 110
   0   0  -8 32532.6 464.138 124
   0   0   8 31766.1 453.224   7
   0   0  -8 32182.4 495.100  86
   0   0   8 31800.5 435.210 109
   0   0  -8 33121.0 446.807  92
   0   0  -8 31675.8 471.138  91
   0   0   8 32934.9 500.748   3
   0   0  -8 32809.8 445.145  83
   0   0  -8 31682.9 431.109 141
   0   0  -8 31531.5 441.002  82
   0   0  -8 32424.6 481.266  89
   0   0   8 32370.2 433.575  41
   0   0  -8 32591.1 445.101  93
   0   0   9 46.8445 31.6333   8
   0   0  -9 269.490 35.1781  89
   0   0   9 12.0939 10.0978  10
   0   0  -9 51.5458 14.6438 141
   0   0  -9 90.4503 24.4425 139
   0   0  -9 4.38260 14.3174 140
   0   0  -9 17.2418 25.6994 100
   0   0  -9 20.4481 14.7135  82
   0   0  -9 54.5017 24.0227 124
   0   0  -9-4.80100 22.5802 145
   0   0   9 45.3579 31.9913  17
   0   0  -9 192.030 36.6468 101
   0   0  -9 88.6853 20.0397  93
   0   0   9 35.7281 14.6617  28
   0   0   9 35.2336 15.0602 109
   0   0   9 69.1621 11.2801  62
   0   0  -9 10.5548 24.7263  91
   0   0   9 55.5639 17.6749 110
   0   0   9 12.2068 14.1797  72
   0   0  -9 97.5312 20.2906  83
   0   0  -9 20.9115 17.9251  92
   0   0  -9 91.7175 29.7740  50
   0   0 -10 1343.11 56.6394  92
   0   0 -10 1393.81 57.3988  82
   0   0 -10 1598.54 59.1390 140
   0   0 -10 1400.82 81.5108 101
   0   0 -10 1364.23 68.3843 145
   0   0 -10 1443.46 52.2792 141
   0   0 -10 1441.10 67.7303 124
   0   0 -10 1903.03 66.3946  93
   0   0 -10 1328.49 70.8893  91
   0   0 -10 1304.50 94.1145   2
   0   0 -10 1372.09 80.7775 100
   0   0 -10 1836.52 65.5752  83
   0   0 -10 1362.75 74.6585  89
   0   0  10 1363.55 74.8142  31
   0   0 -10 1436.19 69.0268 139
   0   0  10 1366.48 58.6162 110
   0   0  10 1450.59 86.8258  17
   0   0 -10 1447.61 63.2614  47
   0   0  10 1322.70 55.3579  72
   0   0 -10 1490.46 79.4325  50
   0   0 -11 6.21238 24.1680 145
   0   0 -11 14.9446 23.9705 124
   0   0 -11 15.5635 21.1581  47
   0   0  11 15.3818 15.4019  72
   0   0 -11 2.45528 27.0339  89
   0   0 -11 54.7975 33.7932  50
   0   0 -11 50.6588 19.3195  82
   0   0  11 46.2081 30.7028  31
   0   0  11 18.7627 35.8856   8
   0   0  11 11.6770 18.7320   4
   0   0 -11 35.3596 25.1912 139
   0   0 -11 33.9566 19.7060  83
   0   0  11 27.3156 39.6413  17
   0   0  11 36.6182 18.2925 110
   0   0 -11 11.2415 28.4514  91
   0   0 -11 22.2158 20.0159  93
   0   0 -11-3.82853 42.1499   2
   0   0 -11 181.163 26.1910  92
   0   0 -11 13.5486 28.5167 100
   0   0 -12 4557.62 153.860  50
   0   0  12 4996.32 152.639  31
   0   0 -12 4764.13 135.563 124
   0   0 -12 4705.62 119.876  92
   0   0  12 4761.87 174.350   8
   0   0 -12 5045.57 147.773 139
   0   0 -12 5145.57 136.793  47
   0   0  12 4927.84 173.203  26
   0   0 -12 4679.94 123.826  93
   0   0 -12 4907.00 182.258  75
   0   0  12 4971.72 173.745  17
   0   0 -12 5027.56 165.283 100
   0   0 -12 5084.75 149.130 145
   0   0  12 4594.11 136.582  37
   0   0  12 4623.29 124.478 110
   0   0 -12 5057.34 153.381  91
   0   0 -13 41.6766 43.8775  98
   0   0  13 31.6339 26.8007  37
   0   0 -13-8.45313 36.9232  90
   0   0  13 22.9462 42.1038   8
   0   0 -13 25.4519 38.8318  75
   0   0  13 10.7887 36.0093  26
   0   0  13-2.76645 30.0802  31
   0   0 -13 30.1996 26.8965  89
   0   0 -13-7.55756 33.3341 116
   0   0 -13 5.97121 27.3326  50
   0   0 -14 16949.2 336.708 139
   0   0 -14 16388.8 382.936 116
   0   0  14 17578.8 392.728   8
   0   0 -14 16044.9 357.060 100
   0   0 -14 16152.2 348.437  50
   0   0  14 16505.7 338.307  31
   0   0 -14 15574.8 334.176  91
   0   0 -14 16767.5 401.517  75
   0   0  14 17101.5 382.172  17
   0   0  14 16938.6 318.557  37
   0   0 -14 16186.8 412.251  98
   0   0  14 16119.3 347.824  42
   0   0 -14 16510.4 352.902  89
   0   0 -14 16465.9 400.331  90
   0   0 -14 16324.0 334.437 145
   0   0  14 16844.0 376.690  26
   0   0 -15 56.2831 31.3090 145
   0   0 -15-10.2121 42.8198  90
   0   0 -15-10.2367 43.3771  75
   0   0  15 22.6808 27.5738  37
   0   0  15 49.4763 42.2611   8
   0   0  15-6.96785 31.6064  42
   0   0 -15 4.53067 37.5887 116
   0   0 -15 70.7625 32.3754 139
   0   0 -15 42.5410 32.4522  89
   0   0 -15 64.9565 36.6970  50
   0   0  15 51.8867 41.3097  17
   0   0 -15 44.8856 36.0279 100
   0   0 -15 44.7317 47.8773  98
   0   0  16-4.48485 42.8475  26
   0   0 -16 33.0371 50.8505  75
   0   0 -16 36.1925 50.0442  98
   0   0  16 21.7910 36.0926  42
   0   0 -16-19.9087 32.2173 145
   0   0  16 56.2580 49.3317  21
   0   0 -16-7.77842 33.3031 100
   0   0 -16 49.6529 57.6589  90
   0   0 -16 17.8572 36.5520  50
   0   0  16 123.964 49.9175  17
   0   0 -16 14.6368 43.4483 116
   0   0 -16 67.2628 52.2172  74
   0   0 -17 793.498 85.3295  89
   0   0 -17 938.494 101.457 116
   0   0 -17 826.062 107.390  75
   0   0  17 391.573 59.5086  57
   0   0  17 490.942 66.4150  36
   0   0 -17 307.061 61.5276 100
   0   0  17 144.302 64.4109  17
   0   0  17 812.319 103.988   5
   0   0  17 245.822 75.7850  21
   0   0 -17 645.543 98.5122  74
   0   0  17 149.798 69.6347  26
   0   0 -17 624.276 98.0921  98
   0   0 -17 841.821 110.217  90
   0   0  18 7346.92 224.862  36
   0   0  18 7446.95 259.645  17
   0   0  18 7174.92 203.521  57
   0   0 -18 8161.57 293.305  90
   0   0  18 7572.16 264.463   5
   0   0 -18 7593.66 228.385 136
   0   0 -18 7856.69 289.203  75
   0   0 -18 7468.90 268.494 116
   0   0  18 7428.67 257.808  26
   0   0  18 7663.14 266.727  21
   0   0 -18 7717.60 239.324  89
   0   0 -18 8179.82 305.184  98
   0   0 -18 7778.47 290.046  74
   0   0  18 7622.01 272.909  24
   0   0  19 40.8361 56.5428  21
   0   0  19 44.5476 52.7847  17
   0   0  19 101.203 54.9858  26
   0   0  19 31.5404 50.6329   5
   0   0  19 26.3353 57.6273  24
   0   0 -19 25.2299 55.6383  74
   0   0  19 55.1251 40.4612  36
   0   0 -19 6.18559 52.9661  90
   0   0 -19 19.9479 60.3212  98
   0   0 -19 27.1032 50.4993 116
   0   0  19 68.2798 49.4922  39
   0   0 -19 114.527 47.7303  89
   0   0  20 30079.9 607.033  24
   0   0 -20 30062.7 654.688  98
   0   0  20 29402.0 571.501  39
   0   0  20 30436.5 544.717  40
   0   0  20 27632.1 573.045  26
   0   0 -20 30367.7 643.798  88
   0   0 -20 29574.3 637.695  90
   0   0 -20 30175.7 641.300  74
   0   0 -20 29533.9 609.196 116
   0   0  20 30327.4 521.175  69
   0   0  20 29310.8 596.550  21
   0   0  20 28845.5 587.265  17
   0   0 -20 28916.1 552.754  89
   0   0  20 29975.1 543.175  36
   0   0 -20 30834.6 647.315  75
   0   0  21 5.92364 34.1782  69
   0   0  21 69.5222 57.9441  24
   0   0 -21-24.2547 50.8485  98
   0   0  21-20.8414 39.8577  40
   0   0 -21 11.5379 52.8060  75
   0   0  21 49.4443 42.1060  36
   0   0  21 33.0506 39.7905  39
   0   0 -21 34.6994 49.5179  90
   0   0  21 14.2585 47.5863  21
   0   0 -21-5.10721 44.6131 116
   0   0 -21-5.77148 53.7644  88
   0   0 -21-5.71605 47.4208  74
   0   0  22 1632.09 96.8115  40
   0   0 -22 1481.38 121.027  75
   0   0 -22 1432.40 120.008  98
   0   0  22 1516.34 101.101  39
   0   0 -22 1426.01 111.452 116
   0   0 -22 1499.38 118.708  90
   0   0  22 1546.87 95.0991  36
   0   0 -22 1396.56 113.963  88
   0   0 -22 1454.48 91.8629  89
   0   0 -22 1295.91 112.203  74
   0   0  22 1322.69 103.951  21
   0   0  22 1396.07 111.579  24
   0   0 -23-9.20132 37.3289  75
   0   0  23 14.8311 32.2492  40
   0   0 -23 8.17407 35.3503 116
   0   0 -23 29.9003 36.1991  88
   0   0  23 35.9933 29.1216  36
   0   0 -24 153.446 46.2257  75
   0   0 -24 84.4905 42.8767 105
   0   0  24 86.3262 39.7044  76
   0   0  24 72.3878 33.4825  40
   0   0  24 70.6808 33.6163  78
   0   0  25 6.83684 25.7005  78
   0   0 -25 26.3998 32.8847 105
   0   0  25 2.54997 28.9255  76
   0   0 -25 15.0463 29.6766  75
   0   0 -26 2230.56 87.2817 113
   0   0 -26 2481.95 96.7545 105
   0   1   0 71.5007 7.09042  41
   0   1   0 213.621 10.9082  14
   0   1   0 278.466 11.1844   7
   0   1   0 272.491 11.9763  66
   0  -1   0 142.189 8.28859  56
   0   1   0 139.175 9.49931  30
   0  -1   0 159.402 7.82782  16
   0  -1   0 152.277 8.77370  29
   0   1   1 2867.34 47.7568  66
   0  -1   1 2875.09 53.5134   2
   0  -1  -1 2921.51 50.3284  43
   0   1   1 3302.72 56.4288  30
   0  -1  -1 3120.54 48.4719  39
   0  -1   1 2764.20 49.3392  62
   0   1  -1 3038.61 57.1813  85
   0  -1   1 2786.32 53.6964  53
   0   1  -1 3283.88 46.4688  60
   0   1  -1 2870.01 44.5287  27
   0  -1  -1 3259.77 49.7705  17
   0   1  -1 2957.51 51.8369  14
   0   1  -1 2938.95 56.8134 107
   0   1   1 2996.02 52.4073  53
   0   1   1 3022.67 53.3778  63
   0  -1   1 2996.33 52.6602  30
   0   1  -1 2954.96 50.6596  45
   0   1  -1 3098.64 52.6949  68
   0  -1  -1 2959.62 48.2480  66
   0  -1  -1 2893.71 46.2706  35
   0  -1  -1 2738.03 52.7479  72
   0   1  -1 3002.79 57.2552  73
   0   1   1 3007.68 54.4843  14
   0  -1  -1 3019.95 53.9336  67
   0  -1   1 3383.81 49.1509  38
   0  -1   1 2875.98 49.2520  10
   0  -1   1 3156.33 57.5622  48
   0   1   1 2967.33 56.9194  41
   0  -1   1 2982.03 47.7166  28
   0  -1  -1 2822.99 49.9984  21
   0  -1   1 3039.31 48.0155  41
   0   1   1 3000.36 50.0950  43
   0  -1   1 3161.78 53.5337  68
   0  -1  -1 3032.27 48.4701  26
   0  -1   1 2417.15 56.0441  73
   0  -1  -1 3119.31 53.7631  63
   0   1   1 3056.03 55.1868  45
   0  -1   1 2922.96 44.9303  18
   0  -1   1 2823.00 56.2124 108
   0   1  -1 2876.35 53.6367  53
   0   1  -1 2943.86 46.3137  28
   0   1  -1 3135.35 48.7440  10
   0  -1   1 2729.68 51.8796  14
   0   1   1 3397.15 54.4365  24
   0  -1  -1 3077.99 54.1296  24
   0  -1   1 2892.10 45.2189  36
   0  -1   1 2919.68 51.4428  45
   0  -1  -2 2302.41 50.3455  59
   0   1   2 2447.65 42.8377  42
   0   1  -2 2681.27 49.3245 121
   0   1   2 2266.40 49.9821  65
   0  -1   2 2595.54 58.3899   2
   0  -1   2 2587.17 46.8210  68
   0  -1  -2 2418.92 49.9637 145
   0   1  -2 2868.82 51.1598 137
   0  -1  -2 2397.19 49.1392 103
   0   1   2 2433.45 48.9316  72
   0  -1   2 2537.26 53.1981 119
   0   1   2 2479.12 42.7746  47
   0  -1  -2 2354.14 51.0665  17
   0   1   2 2236.41 50.0229   8
   0   1  -2 2982.61 55.6771 112
   0   1  -2 2572.41 46.6449 130
   0   1  -2 2743.61 52.8598  86
   0   1   2 2329.55 48.0092 110
   0   1   2 2393.74 44.8874  53
   0   1  -2 2712.84 52.7897 102
   0   1  -2 2559.75 55.9719  94
   0   1   2 2982.23 52.2319  26
   0  -1  -2 2246.22 44.2907  46
   0  -1   2 2259.46 47.6668  53
   0  -1   2 2596.32 40.5762  10
   0  -1  -2 2810.34 50.1688  71
   0   1  -2 2878.27 55.1002  48
   0  -1   2 2681.12 44.9174  45
   0  -1  -2 2217.28 47.7944   3
   0  -1   2 2559.87 41.9069  62
   0   1  -2 3057.84 52.3011  93
   0  -1   2 2661.48 54.7413 143
   0  -1  -2 2289.01 55.1576 126
   0  -1  -2 2822.61 46.9083  89
   0   1   2 2312.16 50.6186  21
   0   1  -2 2563.81 55.8320 103
   0   1   2 2526.50 46.7325 122
   0   1  -2 2800.47 48.6953 127
   0   1   2 2334.81 40.1577  43
   0   1   2 2263.17 48.8648  17
   0  -1  -2 2393.58 39.9865  55
   0   1   2 3159.67 53.2823  59
   0   1  -2 3134.09 51.0897 133
   0  -1  -2 2448.92 49.3406  82
   0  -1   2 2815.23 51.3052  50
   0   1  -2 2729.69 43.1948   4
   0  -1  -2 2262.75 49.9864 141
   0   1  -2 2742.68 61.6562  85
   0  -1  -2 2353.62 51.9515  65
   0   1   2 2402.23 48.9458  79
   0  -1  -2 2617.51 48.9923 136
   0   1  -2 2782.21 47.5536 100
   0  -1  -2 2330.37 49.1261 140
   0  -1   2 2739.28 47.4849  14
   0   1  -2 2788.04 59.6460   2
   0  -1  -3 1291.85 35.4529 139
   0  -1   3 1267.01 25.1378  62
   0  -1  -3 1805.76 50.5167   8
   0   1  -3 1275.99 36.3719 100
   0   1   3 1256.35 30.4986  47
   0   1  -3 1132.36 44.9602   2
   0  -1  -3 1268.07 42.4296 129
   0  -1  -3 1285.86 40.1561 103
   0   1   3 1234.63 41.2257   8
   0   1   3 1325.70 41.3701  17
   0  -1  -3 1236.43 39.9962   3
   0   1   3 1250.58 38.5332   3
   0   1  -3 1265.09 30.6184 124
   0   1  -3 1305.86 35.1446 137
   0  -1  -3 1411.55 40.3587  71
   0  -1  -3 1194.61 35.0885 140
   0   1  -3 1269.18 40.6786  86
   0   1  -3 1407.02 48.6480 106
   0   1  -3 1235.31 35.3768  93
   0  -1   3 1365.15 47.9070   2
   0  -1  -3 1218.89 42.2219 126
   0  -1  -3 1456.49 37.2463  89
   0  -1  -3 1219.52 32.5151  96
   0  -1   3 1254.75 36.1435  80
   0   1  -3 1366.73 39.0561  48
   0   1  -3 1254.78 44.4077  94
   0   1  -3 1463.50 38.4210 130
   0  -1   3 1303.10 29.0136   4
   0  -1  -3 1142.00 39.1687  91
   0  -1  -3 1277.12 35.3853  82
   0  -1   3 1245.10 36.5736 119
   0  -1   3 1151.41 29.4632  68
   0  -1   3 1549.40 32.5208  14
   0   1   3 1463.05 36.7392 110
   0  -1   3 1152.98 32.0520  53
   0  -1   3 1302.05 27.5884  45
   0  -1  -3 1281.50 37.3523 145
   0   1  -3 1347.23 31.5810 125
   0  -1  -3 1326.59 34.1183  46
   0  -1   3 1418.76 24.3195  10
   0   1  -3 1320.20 31.4500  92
   0  -1  -3 1303.37 31.7963  93
   0  -1   3 1172.43 37.9768  50
   0   1  -3 1355.62 37.1546  73
   0   1   3 1459.28 32.4608  31
   0   1   3 1275.54 24.3628   7
   0   1  -3 1251.78 35.4027  83
   0   1   3 1231.15 34.9163  72
   0   1  -3 1193.16 43.0178 103
   0  -1   3 1226.47 41.1806   7
   0   1   4 33186.5 430.198  72
   0  -1   4 32073.9 421.598  53
   0   1  -4 33945.6 423.544  92
   0   1   4 31995.3 410.034  54
   0   1   4 31807.6 422.754  47
   0   1   4 33798.8 430.916 110
   0  -1   4 32035.3 430.824 119
   0   1  -4 34076.6 439.074  47
   0  -1  -4 33723.7 430.980  96
   0  -1   4 33688.1 445.285  50
   0   1  -4 33181.9 437.246  48
   0  -1   4 32343.2 416.562  68
   0   1   4 32463.7 413.388   7
   0   1  -4 33882.5 433.340  83
   0   1  -4 33184.0 424.689 124
   0  -1   4 32857.6 409.322  45
   0  -1  -4 33227.5 431.732 140
   0  -1  -4 32431.9 456.210  50
   0  -1   4 33331.1 416.725  14
   0  -1  -4 35726.4 425.574  47
   0  -1  -4 33032.4 432.954 139
   0  -1   4 33321.1 446.613   7
   0  -1  -4 34850.8 431.085  46
   0  -1  -4 32624.9 449.182 129
   0   1   4 34065.7 450.648  17
   0   1  -4 30814.5 461.652   2
   0   1   4 33752.3 430.891  46
   0  -1   4 33724.4 433.698  43
   0  -1   4 33022.6 418.543   4
   0   1  -4 32871.6 438.118 100
   0  -1  -4 33933.6 448.907 103
   0   1   4 33549.7 410.539  53
   0  -1  -4 33138.9 444.492  91
   0   1  -4 31552.5 437.019  91
   0  -1  -4 33451.1 438.133 145
   0  -1  -4 30459.7 447.683   3
   0   1  -4 33030.6 446.737  96
   0   1  -4 33625.5 459.153  94
   0   1  -4 33814.5 439.113  50
   0   1   4 33330.6 445.835   3
   0  -1  -4 33727.3 436.802  89
   0  -1  -4 33850.0 432.905 141
   0   1  -4 33303.4 431.551  73
   0   1  -4 33436.6 450.009  86
   0   1  -4 33259.9 432.915  93
   0   1  -4 32438.1 426.002 125
   0   1  -4 33522.9 462.138 106
   0  -1  -4 33647.7 430.913  82
   0  -1  -4 33768.1 463.219   2
   0   1   4 32448.0 452.323   8
   0  -1   4 31962.4 430.062  80
   0  -1  -4 33590.6 423.433  93
   0   1  -5 51067.5 643.289  93
   0  -1  -5 50438.5 640.101  82
   0   1  -5 50511.4 681.012 106
   0  -1  -5 46135.2 655.250  91
   0   1  -5 50249.6 639.725 111
   0   1  -5 51053.0 687.484   2
   0   1  -5 51208.6 678.495  94
   0  -1  -5 50889.7 641.579 140
   0  -1  -5 50729.8 649.135 145
   0  -1   5 51211.8 639.452  80
   0  -1  -5 50704.7 642.734  46
   0  -1   5 51467.4 640.720 119
   0   1   5 48888.3 639.148  72
   0  -1   5 49292.4 620.004  14
   0  -1  -5 49948.4 633.260  47
   0  -1  -5 49470.8 641.171 141
   0   1  -5 50650.6 661.482  96
   0  -1  -5 50745.8 664.329 129
   0   1   5 49504.2 641.565  46
   0   1   5 48927.6 661.584   3
   0   1  -5 50850.2 667.728  86
   0  -1  -5 50600.0 644.108  96
   0  -1  -5 50809.9 631.910  83
   0   1   5 48656.0 650.306  41
   0  -1   5 49568.3 620.376  68
   0  -1   5 49309.4 636.372 128
   0   1  -5 51483.5 653.998  50
   0  -1  -5 51035.6 652.287  89
   0  -1   5 51373.2 661.266   7
   0   1   5 47509.4 619.658  54
   0   1   5 51138.2 630.176  45
   0  -1  -5 51404.1 674.413 101
   0   1  -5 52448.5 653.222  91
   0   1  -5 52024.9 633.591  92
   0   1   5 49696.9 608.727  53
   0  -1   5 47991.7 609.463  45
   0   1   5 50650.9 640.572 110
   0   1   5 49115.6 668.469   8
   0   1  -5 50703.7 668.495 101
   0   1   5 49456.3 623.937   7
   0  -1  -5 51438.0 646.365 139
   0  -1  -5 50795.8 684.780   2
   0   1  -5 51571.1 643.609  83
   0   1   5 49116.5 634.300  47
   0   1  -5 49994.0 653.730 100
   0   1  -5 52586.9 651.767  47
   0   1  -5 49708.8 635.443 124
   0  -1  -5 51507.0 632.654  93
   0  -1   5 50492.1 641.317  43
   0   1   5 50088.1 665.480  17
   0  -1  -5 48595.8 672.888  50
   0   1   6 8184.79 124.617  35
   0  -1  -6 8501.45 152.118 139
   0  -1  -6 8282.03 138.704  83
   0   1  -6 9002.80 141.191  92
   0  -1   6 8506.73 142.584  44
   0  -1  -6 8286.68 173.713  50
   0  -1  -6 8285.61 150.634  96
   0  -1   6 8079.71 136.711 128
   0  -1   6 8710.04 144.259  80
   0  -1  -6 8587.89 161.730  91
   0  -1  -6 8661.95 147.234 140
   0   1  -6 9042.50 162.772 100
   0   1  -6 8725.88 182.159 106
   0   1   6 8247.26 172.837   8
   0  -1   6 8556.06 125.433  14
   0   1  -6 8913.97 189.269   2
   0  -1  -6 8464.09 139.398  93
   0   1  -6 9034.94 161.160  50
   0   1  -6 8867.76 172.682 101
   0   1   6 8565.85 146.636 110
   0  -1   6 8875.32 163.646   7
   0  -1  -6 8536.27 157.507  89
   0  -1   6 8563.34 181.168   3
   0   1  -6 8730.96 144.791 124
   0  -1  -6 8378.72 145.734 141
   0  -1  -6 7909.10 128.132 120
   0   1  -6 9132.18 173.734  86
   0   1  -6 8678.92 155.959  47
   0   1   6 7954.34 132.465   7
   0   1   6 8585.56 132.314  45
   0   1  -6 8913.26 149.797  93
   0   1  -6 8825.40 149.683  83
   0  -1  -6 7963.85 152.503 145
   0  -1   6 8889.77 146.003 119
   0  -1  -6 8442.35 145.877  82
   0   1  -6 9050.30 158.052 145
   0  -1   6 8871.30 145.958  43
   0   1  -6 8994.93 159.807  91
   0   1  -6 8718.03 131.150 142
   0  -1   6 8012.76 124.089  68
   0   1   6 8373.04 144.825  72
   0  -1  -6 8599.32 149.126  46
   0   1  -6 8677.57 145.615 111
   0  -1  -6 8005.32 181.393   2
   0   1   6 8283.89 169.606  17
   0  -1   6 8511.60 135.746   4
   0   1  -6 8866.28 180.420  94
   0  -1   7 440091. 5245.90   3
   0   1  -7 441178. 5183.40  93
   0   1  -7 432327. 5238.21  94
   0  -1  -7 420931. 5191.74 145
   0   1  -7 426476. 5203.52  50
   0  -1  -7 439718. 5192.15  96
   0  -1  -7 422608. 5205.24  91
   0  -1   7 433663. 5145.38  41
   0   1   7 429477. 5162.64   7
   0  -1  -7 429317. 5169.56  93
   0  -1  -7 439599. 5179.60 141
   0   1   7 460080. 5236.79   8
   0  -1   7 422984. 5174.09  80
   0  -1  -7 423403. 5178.86  82
   0   1   7 420256. 5175.90  72
   0   1  -7 432456. 5196.76 145
   0  -1  -7 428188. 5169.06  83
   0  -1   7 431195. 5174.67 119
   0   1  -7 427186. 5174.37 111
   0  -1  -7 414794. 5187.98 139
   0   1  -7 427129. 5167.59 140
   0  -1  -7 427618. 5201.67  89
   0   1   7 421304. 5151.01  30
   0  -1  -7 446030. 5187.36  46
   0   1   7 442196. 5150.64  45
   0  -1   7 427495. 5143.19  14
   0  -1   7 429780. 5139.98  30
   0  -1   7 458147. 5255.97   8
   0  -1  -7 423989. 5178.75 140
   0  -1   7 406339. 5155.18 128
   0   1   7 419869. 5178.51 110
   0   1  -7 446413. 5226.56 101
   0   1  -7 426268. 5168.84  92
   0   1  -7 429922. 5200.30  91
   0   1  -7 424691. 5176.21 124
   0   1  -7 430732. 5201.32 139
   0  -1  -7 417740. 5171.76  47
   0  -1   7 418191. 5202.45   7
   0   1   7 432160. 5148.78  35
   0  -1   7 405728. 5141.56  68
   0   1  -7 450559. 5209.07 100
   0   1  -7 422407. 5153.64 142
   0  -1  -7 435930. 5170.52 144
   0  -1  -7 423587. 5254.01   2
   0   1  -7 439397. 5183.21  83
   0   1  -7 443179. 5225.87  86
   0   1   7 456499. 5230.06  17
   0   1  -7 447644. 5247.27 106
   0  -1   7 451786. 5175.25  43
   0   1  -7 433223. 5256.64   2
   0  -1   7 443259. 5164.59   4
   0  -1  -7 413306. 5186.19  92
   0  -1  -8 43924.9 568.382  47
   0   1   8 42876.4 568.599  72
   0   1   8 43231.8 571.749 110
   0   1  -8 44587.1 598.257  91
   0   1  -8 42709.6 616.338  86
   0   1  -8 43331.7 632.798  94
   0   1  -8 43581.3 595.286 139
   0  -1   8 43139.3 565.309 119
   0  -1  -8 44764.0 586.995 139
   0   1   8 42453.0 623.108   8
   0  -1  -8 42382.0 560.333  83
   0   1  -8 42327.2 583.978  48
   0  -1  -8 43128.7 570.747  82
   0  -1   8 42494.3 530.572  41
   0  -1  -8 42549.1 560.631  93
   0  -1   8 41984.6 593.204   7
   0   1  -8 42462.8 544.187 142
   0  -1   8 39081.0 519.926  30
   0   1  -8 42046.8 589.443 145
   0  -1  -8 43390.2 572.397 140
   0  -1  -8 43802.2 650.450   2
   0  -1  -8 43605.8 599.426  91
   0  -1   8 42708.4 553.745   4
   0   1  -8 42590.3 568.512 124
   0  -1   8 42388.6 636.920   8
   0   1  -8 43699.8 559.763  92
   0  -1  -8 42710.4 578.563  92
   0   1   8 43472.8 615.521  26
   0   1   8 41241.2 529.082  14
   0   1   8 41084.3 536.651  35
   0  -1   8 43912.5 560.557  43
   0   1   8 42017.8 530.442  45
   0   1  -8 42335.8 599.608 100
   0  -1  -8 41920.6 555.585 144
   0  -1   8 40585.3 525.556  14
   0   1  -8 42613.3 615.843 101
   0  -1  -8 43187.8 569.564 141
   0   1   8 45229.3 624.147  17
   0  -1   8 40475.9 626.839   3
   0  -1  -8 41633.6 586.146 145
   0   1  -8 43025.5 574.980  93
   0  -1  -8 43372.3 597.037  89
   0   1  -8 43276.5 634.935 106
   0  -1   8 41603.6 562.445  72
   0   1   8 42056.2 582.274  31
   0   1   8 41451.9 524.755  68
   0   1  -8 43657.6 566.568 111
   0  -1   8 40809.0 528.872  28
   0  -1  -8 43505.7 585.292  96
   0  -1  -8 41992.7 619.196  50
   0   1   8 41584.8 531.887  30
   0  -1   8 41842.3 577.628 109
   0   1  -8 42775.3 574.099  83
   0   1  -8 42715.3 558.371 140
   0  -1   8 42320.0 563.669  80
   0   1   9 71914.7 914.756 110
   0  -1  -9 72885.1 903.674  93
   0  -1  -9 69066.5 887.048 144
   0   1  -9 73637.8 948.067  91
   0  -1  -9 72262.2 921.133  92
   0   1  -9 75343.9 942.680 145
   0  -1   9 72038.7 905.338 119
   0  -1   9 69339.0 861.778  60
   0  -1  -9 72437.7 914.304  82
   0  -1   9 70622.3 873.155  27
   0   1   9 73665.5 981.717   8
   0  -1   9 71466.5 904.368  72
   0  -1  -9 73679.5 937.351 145
   0   1   9 75590.7 973.780  26
   0  -1   9 70082.3 939.237   7
   0  -1  -9 72751.5 913.147 141
   0   1  -9 73152.7 919.122  93
   0  -1   9 63407.3 857.586  28
   0   1  -9 72562.4 971.733 101
   0   1  -9 73613.5 944.986 139
   0  -1   9 74790.4 935.484  35
   0   1  -9 73722.3 900.639 140
   0  -1   9 74746.3 1001.97   8
   0   1   9 73822.5 975.481  17
   0   1  -9 72794.0 931.450  47
   0   1   9 69087.6 872.051  35
   0  -1   9 72739.6 893.427   4
   0   1   9 71552.7 911.148  72
   0  -1  -9 72690.9 903.177  83
   0   1  -9 72298.9 901.955  92
   0  -1  -9 73849.8 975.957  50
   0  -1  -9 74171.6 935.002 139
   0   1  -9 72141.3 906.331  82
   0   1  -9 75025.3 996.931 106
   0  -1  -9 72665.8 915.598 140
   0  -1  -9 70929.5 946.100  89
   0   1  -9 73664.7 947.098  50
   0   1   9 72675.1 931.084  31
   0   1   9 74238.1 918.197  28
   0  -1   9 70908.6 917.908 109
   0   1  -9 71843.7 912.088 124
   0   1  -9 73108.2 971.321  86
   0  -1  -9 71509.4 948.001  91
   0   1  -9 70987.4 950.493 100
   0  -1 -10 97776.9 1313.78  91
   0   1  10 100916. 1341.22  26
   0  -1  10 99272.0 1267.76 119
   0   1 -10 103408. 1323.80 100
   0   1 -10 101790. 1264.54 140
   0  -1  10 97391.4 1266.31  72
   0  -1 -10 99212.5 1344.49  50
   0   1 -10 96921.8 1273.80 124
   0   1 -10 97751.8 1337.03  89
   0   1  10 93713.0 1342.50   8
   0   1 -10 103063. 1265.48  92
   0  -1 -10 99381.3 1279.64 140
   0   1 -10 103497. 1313.02 145
   0  -1 -10 100213. 1395.63   2
   0   1  10 100202. 1276.13  72
   0   1  10 98382.8 1279.61 110
   0  -1 -10 99739.7 1275.34 141
   0   1 -10 102686. 1318.30  91
   0  -1  10 101736. 1284.55  37
   0   1 -10 100896. 1344.46 101
   0  -1 -10 98449.2 1282.19  92
   0  -1  10 98078.9 1277.67 109
   0  -1 -10 102375. 1361.63 100
   0  -1 -10 100735. 1316.08  89
   0  -1 -10 99458.4 1276.66  47
   0  -1 -10 103311. 1303.07 139
   0  -1  10 100731. 1296.50  35
   0   1 -10 102744. 1299.61  47
   0  -1 -10 99909.2 1279.04  82
   0   1 -10 98826.3 1341.83  86
   0  -1 -10 98933.8 1303.72 145
   0   1 -10 101711. 1379.72  98
   0  -1  10 100420. 1253.71   4
   0   1  10 97169.1 1294.98  31
   0   1  10 99610.1 1345.81  17
   0  -1 -10 100085. 1319.16 124
   0   1 -10 100138. 1270.29  82
   0  -1 -10 98075.9 1266.10  93
   0  -1 -10 97929.9 1265.80  83
   0   1 -10 102708. 1398.19   2
   0   1 -10 102786. 1318.12  50
   0   1 -10 100040. 1314.34 139
   0   1 -10 98245.6 1282.66  93
   0  -1 -11 13864.2 264.210 145
   0  -1  11 13929.6 290.231  31
   0  -1 -11 13132.7 241.617  82
   0  -1 -11 13132.7 295.039 116
   0  -1 -11 13340.7 326.141   2
   0  -1  11 12688.4 302.184  17
   0   1 -11 13115.9 268.267  50
   0   1 -11 13296.5 233.282  82
   0  -1 -11 13733.1 261.046 139
   0  -1  11 13345.9 308.435   8
   0  -1  11 13245.4 238.992 110
   0   1 -11 14029.6 259.368  47
   0   1 -11 13954.8 270.703 139
   0  -1 -11 13601.1 272.041  89
   0   1 -11 14133.2 278.180 100
   0   1 -11 13636.4 259.426  48
   0   1 -11 14282.0 296.772 101
   0   1 -11 13703.4 287.511  89
   0   1 -11 13176.0 236.052 124
   0   1  11 12677.4 236.096  72
   0   1 -11 13861.0 229.742  92
   0   1  11 13654.7 269.387  42
   0   1 -11 13883.8 320.532  98
   0   1  11 13672.8 257.804  31
   0  -1 -11 13828.8 292.380  50
   0  -1 -11 13265.6 243.031  92
   0  -1  11 12972.3 249.945  35
   0  -1  11 13274.4 243.244  37
   0  -1 -11 13993.3 306.039 100
   0   1  11 13465.2 292.337  17
   0   1 -11 13473.8 265.554 145
   0   1  11 13150.9 238.595  79
   0   1 -11 13921.9 273.338  91
   0  -1  11 12487.8 228.516  72
   0   1  11 13843.1 290.776  26
   0   1  11 13218.2 241.923 110
   0  -1 -11 13440.1 232.670  93
   0  -1 -11 13392.8 271.384  91
   0   1 -11 13492.5 228.748 140
   0  -1 -11 13026.8 267.431 124
   0  -1 -11 13992.3 315.174  75
   0  -1 -11 13568.2 233.028  83
   0  -1 -11 13472.1 243.004 140
   0   1 -12 37743.8 583.495 145
   0  -1  12 40039.2 650.405  17
   0   1 -12 37727.1 589.575  91
   0   1  12 38437.0 616.055  26
   0   1  12 36658.8 564.965  31
   0  -1 -12 36683.6 534.412  93
   0   1  12 38350.3 630.761   8
   0   1 -12 38725.7 591.727  50
   0  -1 -12 37256.2 546.184  92
   0   1  12 36652.9 548.373 110
   0  -1 -12 37569.2 583.461 124
   0  -1 -12 37974.1 631.119 100
   0  -1  12 38965.6 614.475  31
   0  -1 -12 38333.5 617.935  50
   0  -1 -12 36846.2 577.174 145
   0  -1 -12 36213.0 586.392  89
   0  -1  12 36066.9 542.339 110
   0   1 -12 37147.3 592.631 100
   0  -1  12 38449.5 552.698  37
   0  -1  12 39397.5 651.911   8
   0   1  12 36906.7 615.753  17
   0   1 -12 39591.3 573.503  47
   0   1  12 37490.2 622.838  21
   0  -1 -12 37748.6 575.131 139
   0  -1 -12 37305.2 535.846  83
   0  -1 -12 36746.2 589.810  91
   0   1 -12 39589.6 659.541  75
   0   1 -12 37343.4 583.755 139
   0   1  12 37573.7 584.044  42
   0  -1 -12 36847.3 548.607  82
   0  -1 -12 34773.9 666.062   2
   0  -1 -12 38339.9 652.431  75
   0  -1  13 6590.69 160.534  37
   0  -1  13 6951.02 225.883   8
   0   1  13 6467.55 180.754  42
   0   1 -13 6660.41 173.640  47
   0  -1 -13 6592.86 240.138  98
   0   1  13 6565.93 202.176  26
   0   1 -13 6630.13 229.322  98
   0   1 -13 6621.24 200.842  89
   0   1 -13 6537.82 225.851  90
   0   1  13 6714.75 211.332   8
   0  -1 -13 6653.96 225.438  75
   0  -1 -13 6504.91 180.291 124
   0   1 -13 6496.86 187.636 100
   0  -1 -13 6532.71 223.707  90
   0  -1  13 6182.50 194.415  31
   0   1 -13 7012.96 190.301  50
   0  -1 -13 6421.00 201.683  50
   0   1  13 6398.24 206.754  21
   0   1 -13 6966.34 232.257  75
   0   1  13 6876.01 185.109  37
   0  -1 -13 6754.96 213.260 116
   0   1 -14 638.214 80.8210  90
   0  -1 -14 551.122 77.7298  98
   0   1 -14 575.613 78.5403  98
   0   1 -14 602.221 71.1824 116
   0   1 -14 601.967 54.0849  47
   0   1 -14 491.482 55.8992 145
   0   1 -14 493.574 53.9932 139
   0  -1  14 559.939 65.1694  31
   0   1 -14 825.548 68.4748  91
   0   1 -14 717.242 67.9206  89
   0   1  14 593.095 58.0036  37
   0  -1 -14 543.692 68.1977 116
   0  -1 -14 525.572 55.0195  89
   0   1  14 488.378 63.0873  26
   0   1  14 428.893 62.1496   5
   0  -1 -14 509.848 61.7314  50
   0   1  14 472.996 53.8811  42
   0  -1  14 657.509 77.9639  26
   0  -1 -14 716.399 73.5693 100
   0  -1 -14 704.554 60.9135 145
   0   1  14 451.814 63.7263  21
   0  -1  14 680.621 77.5674   8
   0  -1 -14 576.393 74.7018  75
   0   1  14 613.226 68.1695  17
   0  -1 -14 534.412 73.9943  90
   0   1 -14 453.791 53.1023  50
   0   1 -14 619.244 80.1904  75
   0  -1  14 438.998 67.5457  17
   0  -1 -15 13465.8 337.905 100
   0   1 -15 13337.8 366.619  90
   0   1 -15 13724.3 307.910 139
   0  -1  15 13997.8 360.591   8
   0   1 -15 13481.1 287.233  47
   0  -1  15 13752.1 321.636  31
   0  -1 -15 13138.0 306.384  89
   0   1 -15 13630.0 370.619  75
   0  -1  15 13669.6 331.904  42
   0  -1 -15 13050.2 295.807 145
   0   1 -15 13432.7 370.433  98
   0   1  15 13193.5 278.151  61
   0  -1 -15 14107.6 371.093  90
   0   1  15 13300.4 291.949  37
   0  -1 -15 13254.7 343.489 116
   0  -1 -15 13730.7 327.642  50
   0  -1 -15 13283.9 362.146  75
   0   1 -15 14195.6 368.085  74
   0  -1 -15 13348.3 385.527  98
   0   1  15 13677.9 339.249   5
   0   1 -15 12716.4 319.306  89
   0  -1  15 14131.9 358.045  17
   0   1 -15 13535.5 356.144 116
   0   1 -15 13921.0 308.648 145
   0   1  15 14033.7 337.917  17
   0   1  16 1177.12 103.571  24
   0  -1  16 1133.47 106.508  21
   0  -1 -16 1170.13 100.482 116
   0   1  16 1241.55 103.214   5
   0  -1 -16 1212.67 99.6472 100
   0   1 -16 1364.57 90.6871 139
   0  -1 -16 1028.15 104.892  90
   0  -1  16 1167.23 103.251  17
   0   1  16 1444.62 105.022  17
   0  -1 -16 1201.75 84.0179 145
   0  -1 -16 1301.19 97.1139  50
   0   1  16 1249.28 82.6147  37
   0  -1 -16 1229.99 88.0741  89
   0   1  16 1615.78 112.542  21
   0  -1 -16 1274.61 86.4265 136
   0  -1  16 1227.17 106.117  26
   0   1 -16 1187.90 108.697  74
   0  -1  16 1223.29 74.2821  57
   0   1  16 1455.56 104.459  26
   0  -1 -16 1316.10 113.616  75
   0   1 -16 1280.24 97.1090  89
   0   1 -16 1536.31 96.3910 145
   0  -1 -16 1196.92 120.065  98
   0  -1  16 1334.11 100.462  42
   0   1 -16 1122.54 109.898  90
   0  -1  16 1108.59 102.383   8
   0   1 -16 1246.27 115.242  98
   0   1  16 1250.09 94.4365  39
   0  -1 -16 1235.30 114.439  74
   0   1 -16 1221.33 113.907  75
   0   1 -16 1190.24 104.172 116
   0  -1 -17 10185.7 294.211 100
   0   1 -17 10285.4 270.972 145
   0   1  17 10914.1 314.128   5
   0   1 -17 10208.4 336.233  98
   0  -1  17 10212.1 287.887  42
   0  -1 -17 10036.2 307.111 116
   0  -1  17 10793.1 322.047  21
   0  -1 -17 10551.4 334.577  90
   0  -1 -17 11035.7 272.747 136
   0  -1 -17 10364.5 342.022  74
   0   1  17 10434.5 303.901  21
   0   1 -17 10747.3 340.320  75
   0  -1  17 10356.3 264.999  36
   0   1  17 10665.2 301.675  17
   0   1 -17 9995.05 333.655  90
   0  -1 -17 10522.0 355.812  98
   0   1  17 9949.68 282.957  39
   0  -1  17 10104.0 312.051  17
   0   1  17 10564.7 311.408  24
   0   1 -17 10353.4 273.117 139
   0   1 -17 10864.0 335.371  74
   0  -1 -17 10711.4 333.742  75
   0  -1 -17 10501.7 286.532  50
   0  -1  17 10672.4 315.547  26
   0  -1 -17 10149.9 272.432  89
   0   1  17 10750.0 256.882  37
   0   1  17 10303.0 293.098  26
   0   1 -17 10385.4 290.594  89
   0   1 -17 10389.7 319.967 116
   0   1  18 6822.00 246.459  24
   0  -1  18 5921.21 232.829  26
   0  -1 -18 6176.81 208.791  89
   0  -1 -18 6435.13 261.606  90
   0   1 -18 6323.07 221.128  89
   0  -1  18 5894.79 236.743  17
   0  -1 -18 6594.81 273.278  74
   0   1  18 6762.78 241.362  21
   0  -1  18 6576.57 249.066  21
   0   1 -18 6399.87 248.756 116
   0  -1 -18 6247.08 240.859 116
   0   1  18 7243.86 255.759   5
   0   1  18 6401.50 196.558  57
   0  -1 -18 6516.33 227.892 100
   0   1 -18 6320.79 255.787  74
   0   1  18 6411.03 227.287  26
   0   1  18 6429.15 209.536  36
   0  -1  18 6412.93 203.970  36
   0  -1  18 6514.44 190.383  69
   0  -1 -18 6820.87 265.669  75
   0   1 -18 6546.80 264.183  75
   0  -1  18 6076.01 237.882   5
   0  -1 -18 6655.37 282.054  98
   0   1  18 6558.63 233.665  17
   0   1 -18 6778.89 269.307  90
   0   1 -18 6151.01 259.186  98
   0   1  19 674.414 79.5501  39
   0  -1  19 806.299 94.9385  39
   0   1 -19 745.467 104.510  74
   0  -1 -19 683.748 88.4372 116
   0  -1  19 764.106 97.3435  21
   0   1  19 799.430 92.2334  21
   0  -1  19 786.420 96.1017  24
   0   1  19 864.935 94.3351  24
   0   1 -19 886.129 115.610  98
   0   1 -19 872.017 88.1867  89
   0  -1 -19 721.491 74.7165  89
   0   1  19 742.640 91.1767   5
   0   1  19 628.205 80.1957  17
   0  -1  19 835.012 83.4300  36
   0  -1 -19 590.935 99.2158  98
   0  -1  19 804.552 93.2623  17
   0  -1  19 647.451 87.9876  26
   0  -1  19 725.567 77.0002  40
   0   1 -19 887.087 104.131 116
   0   1  19 774.113 76.9364  36
   0  -1  19 761.138 95.8888   5
   0   1 -19 830.833 111.096  90
   0  -1 -19 744.397 98.0641  90
   0   1 -20 678.378 89.7409  74
   0  -1  20 919.319 98.0970  17
   0  -1 -20 896.493 122.898  98
   0  -1  20 795.472 78.4362  40
   0   1  20 822.810 76.1609  69
   0  -1  20 838.941 93.4672  39
   0   1 -20 757.279 98.3933  88
   0   1  20 1031.55 87.5658  36
   0   1  20 3053.45 185.956  24
   0   1 -20 842.742 83.7163  89
   0   1 -20 877.514 106.753  75
   0  -1 -20 812.110 100.584  90
   0  -1 -20 993.602 120.732  74
   0  -1 -20 940.913 99.6259 116
   0   1  20 885.746 77.1134  57
   0   1 -20 852.933 104.206  98
   0  -1  20 805.485 79.0243  36
   0  -1  20 924.054 102.305  24
   0   1 -20 711.499 99.8923  90
   0  -1 -20 865.136 107.857  75
   0  -1  20 793.657 95.4247  21
   0  -1  20 1041.86 100.722  26
   0   1 -20 962.760 101.665 116
   0  -1  21 2444.87 120.974  40
   0   1 -21 2162.97 149.226  90
   0  -1  21 2173.65 133.582  26
   0   1  21 2110.60 130.316  21
   0  -1 -21 2247.29 155.269  88
   0  -1 -21 2082.63 144.842  75
   0  -1  21 2137.65 137.100  21
   0   1 -21 2432.56 146.874 116
   0  -1 -21 2218.30 148.007  90
   0  -1  21 2300.51 119.539  36
   0   1 -21 2571.30 161.473  75
   0   1  21 2088.24 114.374  40
   0  -1  21 2329.41 142.591  24
   0   1  21 2084.43 108.336  69
   0   1  21 2061.05 134.272  24
   0  -1 -21 2106.39 134.538 116
   0   1  21 2263.37 123.065  39
   0  -1  21 2502.80 138.029  39
   0  -1 -21 2299.45 158.458  98
   0  -1 -21 2267.71 155.912  74
   0   1 -21 2237.73 146.158  74
   0   1  21 2105.82 117.123  36
   0  -1  21 2296.05 138.692  17
   0  -1  22 2876.95 152.324  24
   0   1 -22 2837.95 151.084  88
   0   1  22 2709.48 148.108  24
   0  -1  22 2633.82 143.829  21
   0  -1  22 3016.98 131.374  36
   0   1 -22 2962.92 156.408 116
   0   1  22 2883.40 120.409  69
   0   1 -22 2529.49 144.774  74
   0   1  22 2951.88 131.656  36
   0  -1 -22 2888.85 168.585  98
   0  -1  22 3030.44 144.287  39
   0  -1 -22 3133.41 169.748  74
   0  -1  22 2877.45 127.798  40
   0   1  22 2966.58 130.914  40
   0  -1 -22 2784.11 162.034  88
   0   1 -22 2842.85 133.114  89
   0  -1 -22 2934.51 160.652  75
   0   1 -22 2834.86 161.529  90
   0   1 -22 2995.43 166.892  75
   0  -1 -22 3004.24 151.904 116
   0  -1 -23 55.7723 42.6454 105
   0   1  23 80.5963 39.8393  78
   0  -1  23 111.641 39.9203  39
   0  -1  23 61.1111 33.9721  40
   0   1  23 84.3240 35.7304  36
   0   1 -23 96.0023 41.4914 116
   0   1  23 87.9158 35.0477  69
   0   1 -23 125.033 47.7405  75
   0  -1 -23 87.2822 45.6617  88
   0   1  23 112.302 38.4413  40
   0  -1 -23 82.1687 46.3941  74
   0  -1 -23 81.7424 39.8494 116
   0  -1 -23 137.632 51.2434  75
   0  -1  23 103.807 37.3660  36
   0   1 -23 60.8281 34.9145  89
   0   1 -24 2210.72 97.1818  89
   0   1  24 2421.42 105.082  40
   0  -1 -24 2528.01 125.912  88
   0   1 -24 2559.97 127.124 105
   0   1 -24 2436.80 122.090 116
   0  -1 -24 2523.02 127.409  75
   0  -1 -24 2460.93 125.609 105
   0  -1  24 2536.30 113.807  51
   0   1  24 2200.07 104.905  78
   0   1  24 2507.51 116.681  76
   0   1 -24 2574.43 130.896  75
   0   1 -25 604.389 59.1904 105
   0  -1  25 561.302 54.3871  78
   0  -1 -25 539.088 57.6729 105
   0   1 -25 667.582 64.8570  75
   0  -1 -25 617.686 53.7025 113
   0  -1  25 483.659 52.6216  76
   0  -1 -25 616.772 59.6919  75
   0   1  25 553.454 53.3212  76
   0   1  25 527.416 47.5500  78
   0  -1 -26 1622.72 77.1999 105
   0   1 -26 1524.04 74.0211 113
   0   1 -26 1605.85 76.8060 105
   0   1  26 1536.34 73.3157  87
   0   2   0 72519.6 886.251 117
   0   2   0 70986.3 881.925  41
   0  -2   0 67998.4 874.302  64
   0  -2   0 71192.0 880.341  12
   0   2   0 70778.8 884.882  45
   0   2   0 71651.8 885.834  53
   0  -2   0 70448.3 862.406   1
   0  -2   0 68111.2 885.059  41
   0   2   0 68260.9 884.553  14
   0  -2   0 72744.6 882.095  25
   0   2   0 70114.7 886.505  49
   0   2   0 71176.9 879.021  34
   0   2   0 71213.6 884.308  68
   0   2   0 70373.6 879.258 131
   0  -2   0 74102.9 881.342   7
   0   2   0 69840.8 884.977  30
   0  -2   0 70511.0 880.436  19
   0  -2   0 70907.0 887.302  43
   0  -2   0 72690.0 880.590  70
   0  -2   0 69327.7 884.160 129
   0   2   0 68242.6 881.682  28
   0   2   0 71082.4 873.269  33
   0  -2   0 72154.0 885.819 126
   0  -2   0 72927.8 878.546  29
   0   2   0 70514.7 882.025  62
   0   2   0 74130.2 872.499  16
   0  -2   0 69820.5 879.257  56
   0  -2   0 72529.3 882.744  11
   0   2  -1 78470.7 966.741  30
   0  -2   1 81267.5 982.760 143
   0   2  -1 79044.8 965.670  45
   0  -2  -1 77064.3 964.556  70
   0  -2   1 75242.1 964.325  12
   0  -2   1 76077.3 958.204  64
   0  -2   1 76718.2 956.303  51
   0  -2   1 80138.0 962.702  41
   0  -2  -1 79018.2 950.604 105
   0   2  -1 79732.5 972.025   7
   0   2   1 78441.8 957.544  76
   0   2  -1 78768.3 961.627  62
   0   2  -1 77212.5 943.708  40
   0   2  -1 79207.5 949.882  38
   0   2  -1 79117.1 966.948  14
   0   2  -1 79044.5 966.766  68
   0  -2  -1 76928.9 939.221  75
   0  -2   1 78651.5 970.855  14
   0   2  -1 77789.1 965.173  85
   0   2   1 77141.9 957.014  15
   0   2   1 79512.2 948.385   1
   0   2   1 77259.6 972.863  41
   0  -2   1 77979.5 963.861  34
   0  -2  -1 78291.2 968.350  11
   0   2   1 79674.3 970.453  14
   0  -2   1 80659.1 973.203   7
   0  -2  -1 80199.0 963.711  24
   0  -2   1 77631.6 958.572  22
   0   2  -1 77924.9 944.898  44
   0  -2  -1 76231.1 967.586  25
   0   2  -1 78669.5 954.398  27
   0  -2   1 78993.7 970.523  30
   0   2  -1 79598.9 978.938 107
   0  -2   1 75778.3 956.928  16
   0  -2   1 77625.2 969.143  45
   0   2   1 79785.3 960.405  87
   0   2   1 79462.6 964.149  29
   0   2   1 79048.9 968.307  53
   0   2  -1 77011.5 957.999  28
   0   2   1 76022.1 965.502 117
   0  -2   1 78634.0 976.733 144
   0  -2  -1 79862.8 957.098  15
   0  -2  -1 75935.9 966.810  43
   0  -2  -1 80593.5 965.598  29
   0  -2   1 78465.8 965.195  19
   0  -2  -1 76293.4 966.077  58
   0   2  -1 80056.0 978.713  73
   0  -2  -1 70160.1 954.456  54
   0   2  -1 79110.4 969.983  53
   0  -2   1 74485.7 957.694  33
   0   2   1 78319.2 971.461  45
   0   2  -1 75693.3 964.530 131
   0   2   1 78777.8 969.038  68
   0   2   1 78464.7 971.202  30
   0   2   1 76680.6 954.063  78
   0   2  -1 77620.7 943.422  36
   0  -2  -1 78050.0 965.317  67
   0   2  -1 80444.3 961.183  10
   0   2  -1 79648.9 973.791  49
   0  -2  -1 75488.8 975.743 129
   0  -2   1 78384.4 977.598 108
   0  -2   2 57671.9 714.270  41
   0  -2   2 59421.1 738.728   3
   0  -2   2 57526.9 737.221 108
   0  -2   2 58301.7 727.574  30
   0  -2  -2 60355.8 716.548  26
   0   2  -2 57508.7 705.601  60
   0   2   2 58384.6 720.705  76
   0   2   2 59250.6 733.843 107
   0  -2  -2 58369.7 706.271   3
   0  -2   2 54716.3 734.289  48
   0  -2  -2 58688.7 721.221  43
   0  -2  -2 57604.8 731.378  49
   0   2   2 54791.0 737.494  41
   0   2   2 59130.5 716.036  78
   0   2  -2 56770.8 736.842 107
   0  -2   2 55819.7 729.498   2
   0   2   2 59497.8 732.645  45
   0   2   2 58611.5 733.441  79
   0  -2  -2 59056.9 733.736  81
   0  -2   2 60196.6 734.181 144
   0   2   2 59121.3 731.670  30
   0   2  -2 57577.0 709.589  98
   0  -2   2 55080.0 705.862  18
   0  -2  -2 55300.7 729.009  24
   0  -2  -2 58300.7 714.719  39
   0   2  -2 57997.0 706.896   9
   0   2  -2 58549.9 725.860 103
   0   2  -2 58148.5 739.206  85
   0  -2  -2 59617.3 708.922  89
   0   2   2 58721.7 725.464  53
   0  -2   2 52277.9 723.804  45
   0  -2  -2 57348.7 721.929  21
   0   2   2 60184.3 733.558  72
   0  -2  -2 57629.5 708.905  35
   0   2   2 58513.1 728.399  68
   0  -2   2 54352.4 712.969  38
   0   2  -2 57614.8 736.260  73
   0  -2  -2 58166.9 733.473   5
   0   2  -2 56813.4 700.146  52
   0   2   2 57759.8 721.045  15
   0   2  -2 55015.4 714.358 133
   0  -2  -2 57966.0 729.981  67
   0   2  -2 57308.7 703.377  27
   0   2   2 56637.7 729.400  14
   0   2  -2 58049.1 712.805  10
   0  -2   2 59061.7 738.564  43
   0  -2  -2 58771.3 738.893 141
   0  -2   2 56993.5 741.765 143
   0   2   2 58987.5 721.878 122
   0  -2  -2 57113.4 704.131  54
   0  -2  -2 60725.9 730.203  63
   0  -2  -2 60139.6 722.169  65
   0  -2  -2 59150.8 717.836  17
   0   2  -2 58960.7 723.730  14
   0  -2   2 55346.6 706.343  40
   0   2  -2 58428.7 720.475  45
   0   2   2 58467.8 703.854   7
   0  -2   2 56723.9 727.519  14
   0   2  -2 57376.6 722.963  68
   0   2  -2 57746.7 722.084 121
   0   2  -2 58142.7 730.802 138
   0   2  -2 58578.7 738.213   7
   0  -2   2 56005.7 706.464  36
   0   2  -2 57761.0 728.172  53
   0   2   2 59661.1 728.666  29
   0  -2  -2 57752.2 710.811 116
   0   2  -2 60893.0 716.409  62
   0  -2   2 54905.6 698.076  23
   0  -2   3 2297.19 61.9226  48
   0   2  -3 2305.40 62.0254  73
   0   2   3 2241.22 58.1579  30
   0   2   3 2115.16 56.5695  14
   0  -2  -3 2228.59 59.8686   8
   0   2   3 2107.24 63.2969  41
   0   2   3 2212.58 53.1818  53
   0   2  -3 2159.21 52.4924 133
   0  -2   3 2751.90 69.0609 143
   0   2  -3 2229.53 56.4064 102
   0   2  -3 2344.88 52.4416 127
   0  -2   3 2254.59 37.1447  57
   0  -2  -3 2440.29 53.1726   3
   0  -2   3 2371.78 48.4567  36
   0   2  -3 2278.66 54.9753  98
   0  -2   3 2229.38 44.4018  41
   0  -2  -3 2132.92 42.7706  96
   0   2   3 2207.01 58.4337  79
   0   2   3 2275.58 51.2336  39
   0   2   3 2159.25 59.9709  24
   0  -2   3 2129.09 33.1185  13
   0  -2   3 2320.56 55.8067  50
   0  -2  -3 2173.83 48.9512 134
   0   2  -3 2139.78 44.8441  99
   0   2  -3 2559.08 65.5497 103
   0   2  -3 2745.79 58.6814 121
   0  -2  -3 2285.84 58.4611  17
   0  -2   3 2159.30 52.6083  45
   0   2   3 2259.27 56.3627  21
   0  -2  -3 2258.45 56.6576  26
   0  -2  -3 2141.08 57.9881  81
   0   2  -3 2297.27 61.1670  94
   0  -2  -3 2100.45 59.5157 140
   0  -2   3 2521.57 60.9418 120
   0  -2   3 2458.14 43.3110  23
   0  -2  -3 2367.44 69.5378 126
   0   2  -3 2162.77 45.1525   4
   0  -2  -3 2247.61 47.3343  89
   0   2  -3 2326.79 69.6181  85
   0   2  -3 2197.06 43.4580 124
   0  -2  -3 2487.98 62.0378  65
   0  -2   3 2139.61 62.9136  43
   0   2  -3 2275.96 48.0740 130
   0   2   3 2222.36 58.9768  45
   0   2   3 2455.76 54.2523  17
   0  -2   3 1948.18 61.6765   2
   0   2   3 2174.48 51.4510 122
   0  -2  -3 2330.01 64.0313 141
   0  -2   3 2213.45 43.5787  28
   0  -2  -3 2116.01 52.3684 116
   0  -2   3 2183.12 67.9389   3
   0   2  -3 2267.57 56.9729  86
   0  -2   3 2293.29 41.2044  69
   0  -2  -3 2235.85 54.0815 136
   0   2  -3 2297.59 63.0849 112
   0   2   3 2140.19 57.6335  72
   0  -2   3 2143.84 54.8364  14
   0  -2   3 2245.26 54.9568  30
   0  -2  -3 2357.10 56.6581  59
   0   2   4 91878.1 1147.11  45
   0   2   4 92531.3 1153.43  21
   0   2   4 93464.8 1147.46 110
   0   2  -4 95453.7 1155.38  98
   0  -2   4 94997.5 1154.63 119
   0   2  -4 91341.7 1137.70 130
   0   2  -4 91347.8 1128.76  99
   0   2   4 94206.5 1145.59  30
   0   2   4 92141.6 1148.50  72
   0  -2   4 89508.8 1112.18  32
   0   2   4 95270.5 1159.46  24
   0  -2  -4 95273.3 1133.28  89
   0   2  -4 94024.3 1158.90  48
   0  -2   4 93817.0 1179.70   3
   0  -2   4 91540.5 1110.46  37
   0  -2   4 92086.5 1168.84   7
   0   2   4 89000.6 1141.15  26
   0   2   4 93753.0 1136.74 122
   0   2   4 89558.0 1124.29  47
   0   2   4 92620.8 1149.05  79
   0  -2   4 91804.7 1136.35  30
   0  -2  -4 93667.9 1173.52 126
   0   2  -4 89308.8 1123.10 125
   0  -2  -4 91250.8 1152.28 140
   0  -2   4 92207.7 1131.66  45
   0  -2  -4 94921.6 1165.30   8
   0  -2  -4 91338.9 1148.84 116
   0  -2   4 91931.8 1112.50  28
   0   2  -4 90673.5 1140.36 127
   0   2  -4 93012.6 1153.32 112
   0  -2  -4 91992.6 1147.07   3
   0   2   4 92453.5 1142.67  14
   0   2  -4 87331.0 1149.17  73
   0  -2  -4 94011.1 1157.44 141
   0   2   4 92750.5 1130.94  53
   0   2  -4 92075.1 1164.09  94
   0  -2  -4 92428.4 1126.30  96
   0   2   4 92439.4 1122.56  42
   0   2   4 93125.3 1139.87  39
   0   2   4 91241.2 1145.36  17
   0  -2  -4 94272.3 1142.32 136
   0   2  -4 91616.3 1126.30   4
   0  -2  -4 93866.7 1175.91 129
   0   2  -4 92180.1 1141.90 137
   0  -2   4 89948.8 1113.61  41
   0  -2   4 94073.2 1138.95  14
   0  -2  -4 95610.2 1146.77  71
   0  -2   4 93606.5 1151.80  80
   0  -2   4 93152.8 1156.58 143
   0  -2  -4 93849.7 1133.58  46
   0   2  -4 90878.5 1120.17 124
   0   2  -4 89508.9 1151.32  86
   0   2  -4 93255.5 1142.69 121
   0   2  -4 94598.2 1166.97 103
   0  -2  -4 86259.0 1147.06 145
   0   2  -4 93399.4 1154.21 102
   0  -2   4 87711.0 1139.03 120
   0  -2   4 90437.9 1148.06  50
   0   2  -4 86388.4 1172.37 106
   0  -2  -5 123645. 1465.66  46
   0  -2   5 123084. 1503.42   7
   0  -2  -5 124164. 1512.81   2
   0   2  -5 117694. 1449.42 124
   0  -2   5 115861. 1434.74  44
   0  -2  -5 120574. 1460.84  96
   0   2   5 120522. 1476.65 110
   0   2   5 119454. 1478.10  79
   0  -2   5 119286. 1463.02  14
   0   2   5 121953. 1490.65  21
   0   2  -5 124189. 1498.08  98
   0   2   5 113626. 1477.24  26
   0   2   5 121372. 1483.00  17
   0   2  -5 121956. 1471.22 137
   0   2  -5 122040. 1504.82  94
   0  -2   5 121170. 1444.60  37
   0   2   5 121548. 1468.85  14
   0  -2  -5 121407. 1487.45 141
   0   2  -5 119479. 1491.51  86
   0  -2   5 124236. 1519.63   2
   0  -2  -5 119235. 1479.50 145
   0   2   5 123106. 1473.71  45
   0   2  -5 121351. 1485.48  47
   0  -2  -5 121151. 1459.64  93
   0   2   5 119845. 1467.47 122
   0  -2   5 118411. 1477.31  80
   0   2   5 122462. 1477.77  39
   0   2   5 116074. 1454.38  47
   0  -2  -5 118547. 1482.64 140
   0  -2  -5 121745. 1473.93 136
   0  -2  -5 120126. 1484.66  71
   0   2   5 121158. 1471.15  30
   0   2  -5 122772. 1490.76  48
   0  -2   5 119318. 1446.77  32
   0   2  -5 120562. 1477.69  73
   0   2   5 118642. 1444.13  31
   0   2   5 122576. 1478.55  72
   0   2  -5 123317. 1515.95 106
   0  -2   5 115439. 1430.13  20
   0  -2   5 115989. 1452.68  45
   0  -2  -5 121025. 1468.03  89
   0  -2   5 117465. 1431.35  28
   0  -2   5 117259. 1460.66  30
   0   2   5 121670. 1457.92  42
   0  -2   5 117101. 1479.32 119
   0   2   5 122923. 1452.00  53
   0   2  -5 118676. 1477.53  91
   0  -2   5 111624. 1443.82  62
   0  -2   5 124361. 1521.43   3
   0   2  -5 114816. 1455.18 125
   0   2  -5 115220. 1479.63 112
   0  -2  -6 129.386 19.5867 141
   0   2   6 79.7527 10.0618  53
   0   2   6 39.7603 14.8308 110
   0  -2   6 3.70143 18.9581   3
   0  -2   6 26.5302 20.0927   7
   0   2   6 303.380 22.8491 122
   0   2   6 39.6770 12.2886  14
   0   2  -6 1.78163 20.4600 106
   0  -2  -6 32.5006 20.2588   2
   0   2   6 105.941 21.2504  17
   0   2   6 97.4275 20.4561  26
   0  -2  -6 49.4031 13.1191  96
   0   2  -6 40.2127 20.9312  94
   0  -2  -6 66.8847 15.4195 136
   0  -2  -6 36.6720 11.6646  93
   0   2   6 32.0733 12.0577  30
   0   2   6 217.912 21.5006  72
   0   2   6 113.835 16.4878  42
   0   2  -6 12.5990 9.77074 124
   0   2   6 56.5416 20.5178  21
   0  -2   6 24.9588 11.6014  14
   0   2   6 61.9733 11.9887  31
   0   2   6 121.788 9.70151 123
   0   2   6 48.0629 19.6141   5
   0   2   6 84.6146 20.7325   8
   0   2   6 207.886 16.7970  47
   0  -2   6 44.2933 9.99168  32
   0   2  -6 66.7252 21.4082  98
   0  -2  -6 97.1064 16.3476  46
   0  -2   6 23.7345 7.14289  44
   0  -2  -6 231.268 23.2149 140
   0   2   6 176.810 20.7652  79
   0   2   6 47.4345 13.6528  45
   0   2  -6 89.9259 16.6247 100
   0  -2   6 23.6670 14.6477 119
   0  -2  -6 39.1519 16.9441 144
   0   2  -6 11.8876 13.0207  73
   0   2  -6 80.9382 13.5884 125
   0  -2  -6 52.6630 17.7217 145
   0  -2   6 234.929 22.3350  80
   0  -2   6 21.5476 10.3534  30
   0  -2  -6 75.5707 16.7440  82
   0  -2   6 32.1593 10.2519  37
   0   2  -6 31.0532 19.3210  86
   0  -2   7 27795.7 390.622 119
   0   2  -7 27100.6 367.997 124
   0   2   7 26284.0 382.880  42
   0   2   7 26882.7 389.050 122
   0  -2   7 26706.9 356.736  44
   0   2   7 26669.4 369.880  31
   0   2   7 27960.5 393.829 110
   0   2   7 25266.4 413.394   8
   0   2   7 27210.2 410.719  17
   0  -2   7 26087.4 364.733  30
   0   2  -7 28463.1 434.923  94
   0   2  -7 26877.5 392.375 100
   0  -2   7 28104.2 389.782  80
   0   2  -7 28730.5 445.181 106
   0   2  -7 28088.1 421.265 101
   0   2   7 27973.1 410.823  26
   0   2   7 27010.1 372.149  14
   0  -2  -7 27289.5 393.508  89
   0  -2   7 26442.0 360.291   4
   0  -2  -7 28883.3 376.154  83
   0  -2  -7 26471.7 399.120 141
   0   2  -7 29441.0 410.949  48
   0  -2  -7 28057.7 387.741  46
   0  -2   7 25812.7 390.435 128
   0   2  -7 28662.6 406.362  91
   0  -2  -7 27556.8 384.657  96
   0   2  -7 28182.4 422.338  86
   0   2   7 27259.3 393.455  72
   0  -2  -7 26809.7 397.880 145
   0   2   7 26938.4 368.918  68
   0  -2   7 27660.4 444.217   3
   0  -2  -7 26571.4 381.125 120
   0  -2  -7 29342.7 377.751  93
   0   2  -7 26938.6 388.808 111
   0  -2  -7 26922.2 443.398   2
   0  -2   7 27555.3 368.633  37
   0  -2  -7 26562.9 398.809 144
   0  -2  -7 26951.5 397.707 140
   0   2   7 27692.4 423.797   5
   0  -2   7 27335.3 372.600  32
   0   2   7 27057.0 393.749  79
   0   2   7 26835.6 376.719  45
   0   2  -7 28531.3 431.791  98
   0   2   7 27947.9 418.470  21
   0  -2   7 26233.2 368.371  14
   0  -2   7 27518.0 420.542   7
   0  -2  -7 28029.9 396.387  82
   0   2   7 27475.7 375.073  30
   0   2   7 27577.2 352.569 123
   0  -2   8 10530.5 182.741 119
   0  -2  -8 10344.3 169.367  83
   0   2  -8 10637.3 214.244  86
   0   2  -8 10418.4 200.470  91
   0   2   8 10743.0 188.368 110
   0   2  -8 10316.9 181.403 111
   0  -2  -8 10965.9 192.052  82
   0   2   8 10137.2 160.383  14
   0   2  -8 10333.5 211.666 101
   0  -2   8 10094.1 208.697   7
   0  -2   8 10258.4 159.750  14
   0   2   8 10241.5 210.984  21
   0   2  -8 10255.7 196.551 145
   0   2   8 10988.5 209.916  17
   0   2   8 10450.7 163.880  30
   0   2   8 10755.4 198.925  28
   0  -2  -8 10361.8 169.964  93
   0  -2   8 10779.1 172.103  32
   0   2  -8 10922.9 192.119 100
   0   2   8 10167.4 210.738   8
   0  -2  -8 10622.1 192.842 140
   0  -2   8 10782.7 158.517   4
   0  -2  -8 10607.1 183.614  96
   0  -2  -8 10249.5 168.804 120
   0   2   8 10595.0 184.185  42
   0   2  -8 10573.7 230.760 106
   0  -2  -8 10155.0 188.268 144
   0  -2  -8 10768.3 192.130  89
   0   2  -8 10943.2 226.559  98
   0  -2   8 10498.2 180.285  80
   0   2  -8 10656.6 198.412  47
   0  -2  -8 10460.4 194.155 141
   0   2   8 10236.5 157.296  68
   0  -2   8 10246.1 149.864  20
   0   2   8 10903.4 207.531  26
   0   2  -8 10612.5 223.844  94
   0   2   8 10689.1 187.788  72
   0   2   8 10891.0 217.260   5
   0   2   8 10889.7 189.501  79
   0  -2   8 10262.5 179.282 128
   0  -2   8 10053.0 154.870  44
   0   2  -8 10728.3 201.179  48
   0   2   8 10558.1 184.749 122
   0  -2   8 10112.1 155.579  30
   0  -2  -8 9909.20 231.566   2
   0   2  -8 10578.8 165.448 124
   0   2   8 10659.3 151.324 123
   0  -2  -8 10717.1 195.419 145
   0  -2  -8 10302.1 225.795  50
   0  -2   8 10849.5 168.544  37
   0  -2  -8 10524.2 213.721 116
   0   2   8 10472.0 166.844  45
   0  -2  -9 155781. 1913.97  96
   0   2  -9 156983. 1994.68 106
   0  -2   9 147815. 1868.48   4
   0  -2  -9 157532. 1919.62  82
   0  -2  -9 151665. 1923.82 141
   0   2  -9 157883. 1939.74  91
   0   2  -9 155041. 1960.38  86
   0   2   9 158864. 1965.23   8
   0  -2  -9 154401. 1913.38 144
   0  -2  -9 151714. 1924.18  92
   0   2   9 150794. 1863.95  14
   0   2  -9 147962. 1866.45 142
   0   2  -9 159725. 1925.49 100
   0  -2   9 159795. 2005.63   8
   0   2   9 154199. 1906.79  10
   0   2   9 150524. 1944.19  26
   0  -2  -9 150535. 1887.03  83
   0  -2   9 153171. 1862.95  20
   0   2   9 156916. 1961.52  21
   0  -2   9 157990. 1955.86   7
   0   2   9 151787. 1913.48  72
   0   2  -9 158851. 1985.58  98
   0  -2   9 137472. 1884.09 128
   0  -2   9 154997. 1998.43   3
   0   2   9 156083. 1951.77  17
   0  -2   9 156079. 1948.42  35
   0   2  -9 156659. 1932.79  47
   0  -2   9 150973. 1902.09 119
   0   2  -9 151609. 1881.27 124
   0   2   9 152127. 1914.26  79
   0  -2  -9 156834. 1964.77 116
   0  -2  -9 151181. 1925.45 145
   0   2   9 151395. 1871.67  45
   0  -2   9 153216. 1900.67  80
   0  -2  -9 150311. 1887.51  93
   0   2  -9 152090. 1903.28 111
   0   2   9 155049. 1915.52 110
   0   2  -9 152154. 1933.59 145
   0   2   9 151834. 1858.79  68
   0   2  -9 156399. 1961.89 101
   0  -2  -9 156446. 1922.97 140
   0   2   9 147970. 1909.50 122
   0   2   9 159156. 1899.05  62
   0   2   9 158493. 1966.23   5
   0   2  -9 156641. 1891.65 140
   0  -2   9 156456. 1893.53  32
   0  -2  -9 153679. 1981.03  50
   0  -2  -9 151692. 1922.95  89
   0  -2  10 14207.7 267.342 109
   0  -2  10 14323.8 242.525  72
   0   2  10 14476.0 291.558  21
   0  -2 -10 14719.5 296.821 116
   0   2 -10 15095.2 278.771  91
   0   2 -10 14497.4 235.250 140
   0   2 -10 13667.8 227.560 124
   0  -2  10 14548.4 244.287  80
   0  -2 -10 14182.9 234.157  93
   0   2 -10 14488.4 270.312  47
   0   2  10 12456.6 235.258  10
   0   2 -10 14461.2 277.472 139
   0  -2  10 14688.4 235.185  37
   0  -2 -10 14599.8 267.071  89
   0  -2 -10 14474.7 328.037   2
   0   2 -10 14750.6 275.086 145
   0   2  10 14108.5 281.489  26
   0  -2  10 14850.9 246.459 119
   0   2  10 14600.6 257.099  79
   0   2  10 14041.0 283.832  17
   0   2  10 13809.8 238.939  31
   0  -2  10 15032.7 320.041   3
   0   2 -10 14365.1 269.976  48
   0  -2 -10 14866.2 308.034  50
   0   2 -10 14443.0 245.427 111
   0   2 -10 14552.3 292.297  86
   0  -2 -10 14433.0 262.498 140
   0  -2 -10 15157.8 314.155  75
   0   2  10 14617.3 256.598  42
   0   2  10 14429.5 257.012 110
   0  -2 -10 14498.1 267.110 145
   0   2 -10 14457.4 313.658 106
   0   2 -10 14575.3 309.655  98
   0  -2 -10 13992.6 233.374  83
   0   2  10 14431.0 255.048 122
   0   2 -10 14759.0 294.464 101
   0  -2  10 14815.6 280.687  35
   0  -2 -10 14510.2 262.506 141
   0   2  10 14605.9 235.981  62
   0  -2 -10 14964.4 266.145  92
   0   2 -10 13988.9 262.822 100
   0   2  10 14650.0 256.784  72
   0  -2  11 1299.66 67.7908 109
   0  -2 -11 1819.78 103.091  75
   0  -2 -11 1257.42 69.4751 145
   0  -2  11 1331.42 55.1843  37
   0   2  11 1342.99 82.9553  21
   0  -2 -11 1335.28 82.6986 116
   0   2 -11 1277.18 80.8072  86
   0   2  11 1320.40 79.1883  26
   0   2  11 1316.30 65.9606  42
   0   2  11 1259.55 64.0027 110
   0  -2 -11 1434.08 69.1131  92
   0   2  11 1402.91 66.2588 122
   0   2 -11 1404.35 60.3059  82
   0   2  11 1248.87 79.1898  17
   0  -2 -11 1793.73 101.904  90
   0   2 -11 1397.52 76.2395 139
   0  -2  11 1178.67 55.2089  72
   0   2  11 1269.43 84.6480   5
   0  -2 -11 1279.98 85.9857  50
   0  -2 -11 1220.91 53.3980  93
   0  -2  11 1479.61 78.5155  35
   0   2  11 1404.20 66.1740  79
   0   2 -11 1416.74 71.2622 100
   0   2 -11 1246.39 88.9946  98
   0  -2 -11 1267.10 54.5165  83
   0  -2 -11 1299.15 69.4507  89
   0   2 -11 1254.87 69.2283  47
   0  -2 -11 1559.32 71.5511 141
   0  -2  11 1452.44 97.8548   8
   0  -2  11 1354.22 59.2079 119
   0   2 -11 1345.00 93.0972 106
   0   2 -11 1417.03 75.4253 145
   0   2 -11 1322.92 81.9747 101
   0  -2 -11 1255.53 65.7113 140
   0   2 -11 1337.24 76.5460  91
   0  -2 -11 1147.94 94.1227   2
   0   2  12 4244.96 127.490  42
   0   2 -12 4826.10 150.394  91
   0   2  12 4449.99 129.392  72
   0   2 -12 4446.21 139.424  47
   0  -2  12 4146.87 160.121  31
   0  -2 -12 4517.67 152.755 124
   0  -2 -12 4468.09 129.434  92
   0   2 -12 4694.93 179.741  75
   0  -2  12 4253.21 139.779  35
   0   2 -12 4493.10 136.534 100
   0   2 -12 4542.09 158.051 101
   0  -2 -12 4330.48 163.276  50
   0  -2 -12 4450.75 132.660 140
   0  -2  12 4641.31 177.779  17
   0  -2 -12 4378.23 138.341 145
   0   2  12 4501.49 159.832   5
   0  -2 -12 4459.92 186.468   2
   0   2  12 4435.85 129.215 110
   0  -2 -12 4563.87 137.637 136
   0  -2 -12 4203.73 135.959  89
   0   2 -12 4270.17 140.978 145
   0   2  12 4286.97 146.038  39
   0  -2 -12 4409.12 170.884  75
   0   2  12 4445.86 152.790  17
   0  -2  12 4433.94 173.665   8
   0   2  12 4296.80 149.441  26
   0   2  12 4607.76 160.214  21
   0  -2 -13 1315.23 98.8016  75
   0   2  13 1308.06 91.1528   5
   0  -2 -13 1155.45 103.886   2
   0   2  13 1380.39 83.5714  39
   0  -2 -13 1307.80 99.1185  90
   0   2  13 1282.92 70.7786  52
   0  -2  13 1221.95 89.5460  31
   0  -2 -13 1312.09 91.9809  50
   0   2 -13 1519.49 105.816  98
   0   2 -13 1395.28 83.1681 139
   0   2  13 1331.51 93.3544  24
   0   2 -13 1356.11 92.2526  89
   0  -2 -13 1381.21 93.4528 116
   0   2  13 1188.11 78.6953  37
   0  -2 -13 1304.24 97.8253 100
   0   2 -13 1373.02 77.3284  47
   0  -2  13 1330.03 101.038   8
   0   2 -13 1415.25 104.712  90
   0  -2  13 1212.99 72.2959  36
   0  -2 -13 1373.53 70.7925  92
   0   2  13 1378.49 92.4512  21
   0   2 -13 1342.36 101.819  75
   0   2  13 1382.97 87.0280  26
   0  -2 -14 4270.35 201.657  98
   0   2 -14 4373.82 186.078  98
   0   2 -14 4180.33 165.926  89
   0  -2  14 4184.08 185.468   8
   0   2 -14 4387.72 181.585 116
   0   2 -14 4598.97 195.215  75
   0  -2  14 4257.10 142.267  36
   0   2 -14 4392.91 190.945  90
   0  -2  14 4231.63 168.957  31
   0  -2 -14 4112.01 169.645  50
   0  -2 -14 4132.26 177.651 100
   0  -2 -14 4651.02 190.050  75
   0   2  14 4454.08 173.718   5
   0   2  14 4646.99 172.491  21
   0   2  14 4396.85 163.132  17
   0  -2 -14 4050.37 143.782 145
   0   2 -14 4436.14 155.870  91
   0  -2 -14 4338.79 185.286  90
   0  -2 -14 4043.22 167.864 116
   0  -2 -14 4533.96 151.820  89
   0   2  14 4293.48 153.518  37
   0  -2  14 4232.60 184.743  17
   0  -2 -14 4208.00 154.129 124
   0   2 -14 4232.67 152.039 145
   0   2 -14 4192.77 145.006  47
   0   2 -14 4217.58 153.304 139
   0   2  14 4023.87 151.649  39
   0   2  14 4161.84 158.905  26
   0  -2 -14 4268.73 144.071 136
   0   2 -14 4493.74 180.756  74
   0   2  15 3922.09 160.036  17
   0   2 -15 4035.27 189.428  75
   0   2 -15 3721.00 161.968  89
   0  -2 -15 3729.96 177.492  90
   0  -2  15 3713.45 137.224  36
   0   2 -15 3798.39 175.016  74
   0   2 -15 3677.36 173.478 116
   0  -2 -15 4073.62 207.410  98
   0   2  15 3763.80 146.013  37
   0   2  15 3985.80 170.546  24
   0   2  15 3654.68 148.012  39
   0  -2 -15 3705.13 177.895  75
   0   2 -15 3951.31 152.998 139
   0   2  15 3915.57 168.577   5
   0  -2  15 4009.79 186.356   8
   0  -2 -15 3620.32 171.579 100
   0  -2  15 3953.01 183.246  26
   0  -2  15 4025.45 168.786  31
   0  -2 -15 3702.65 142.698  89
   0  -2 -15 3693.03 141.287 145
   0   2 -15 3905.28 186.383  90
   0   2 -15 3929.62 143.401  47
   0  -2 -15 3861.85 168.082  50
   0  -2  15 3917.50 183.491  17
   0   2 -15 4093.48 154.499 145
   0  -2 -15 3774.83 140.628 136
   0  -2 -15 4023.04 171.514 116
   0   2 -15 4295.58 190.720  98
   0   2  16 3927.77 158.819  39
   0   2 -16 4354.59 192.816  74
   0  -2 -16 4089.27 176.831  50
   0  -2  16 3994.18 191.589   8
   0   2 -16 4535.74 200.661 116
   0  -2  16 4253.57 138.223  69
   0  -2 -16 3989.98 152.477  89
   0   2 -16 4106.74 198.751  90
   0  -2 -16 4240.57 182.506 116
   0   2  16 3967.54 179.392  24
   0  -2 -16 3929.20 190.853  75
   0   2 -16 4123.94 161.657 139
   0  -2  16 4047.83 191.081  26
   0  -2  16 4019.40 191.314  17
   0  -2 -16 4117.35 214.846  98
   0  -2 -16 4301.99 212.063  74
   0   2  16 4184.94 182.348   5
   0   2  16 4159.74 155.687  37
   0   2 -16 4350.66 179.240  89
   0   2  16 4307.62 173.584  17
   0  -2 -16 3959.86 182.611 100
   0   2  16 4270.64 169.227  26
   0   2 -16 4102.54 160.183 145
   0   2 -16 3885.25 146.962  47
   0   2 -16 4226.68 202.355  75
   0  -2  16 4255.78 176.752  31
   0  -2  16 4301.49 183.996  42
   0   2  16 4117.73 174.731  21
   0  -2 -16 3842.88 187.671  90
   0   2 -16 4488.10 202.868  98
   0   2  16 4006.32 144.281  61
   0   2 -17 124.775 59.0891  90
   0  -2 -17 199.631 47.9523  89
   0  -2  17 178.260 63.7617  17
   0   2 -17 160.829 60.1273  75
   0   2  17 178.761 61.4588   5
   0  -2  17 173.598 57.7228  42
   0  -2 -17 162.527 61.3586  90
   0   2  17 448.287 63.4976  26
   0   2 -17 173.403 53.8890  89
   0   2  17 201.390 51.3897  39
   0   2 -17 162.274 59.9585 116
   0  -2  17 185.393 64.5085  26
   0  -2  17 247.305 64.8683   8
   0  -2 -17 356.714 61.9900  50
   0  -2  17 209.274 46.3579  36
   0   2 -17 212.636 49.8610 139
   0   2  17 189.120 63.9200  24
   0  -2 -17 174.245 51.3245 116
   0   2 -17 153.591 46.3360 145
   0   2  17 235.967 58.9518  21
   0   2 -17 163.901 56.6341  98
   0  -2 -17 189.543 57.9275 100
   0   2  17 176.262 51.8963  17
   0  -2  17 161.614 44.4405  40
   0  -2  17 194.054 67.2803  21
   0  -2 -17 173.508 75.9661  98
   0   2 -17 153.279 55.2867  74
   0  -2 -17 156.705 59.3306  75
   0  -2 -17 245.636 71.6366  74
   0   2  18 16700.2 396.129  21
   0  -2 -18 16182.4 403.185 100
   0  -2 -18 16345.8 406.716 116
   0   2  18 15933.4 345.636  37
   0  -2  18 16521.6 426.366  21
   0   2 -18 16306.3 369.923 139
   0   2 -18 16046.0 416.147  74
   0   2 -18 16255.9 424.513 116
   0   2  18 17111.5 411.979  24
   0  -2  18 16409.7 420.011  26
   0  -2 -18 16527.0 431.457  75
   0  -2 -18 16650.8 473.790  98
   0   2 -18 16141.0 440.143  75
   0  -2  18 16338.0 353.362  36
   0  -2  18 15655.3 415.195  17
   0   2 -18 15608.4 423.289  98
   0   2 -18 16291.9 391.049  89
   0   2 -18 15988.4 439.768  90
   0  -2 -18 16693.5 460.783  74
   0   2  18 16471.6 407.895   5
   0  -2 -18 15979.1 427.528  90
   0  -2 -19 23630.7 553.309  90
   0  -2 -19 24792.8 604.395  98
   0  -2  19 24888.0 544.158  26
   0   2 -19 24283.0 548.914 116
   0   2  19 25402.1 536.295  11
   0   2  19 24343.9 480.428  36
   0   2 -19 25411.2 579.816  90
   0  -2  19 24402.3 467.767  40
   0  -2  19 25355.4 552.046  17
   0   2 -19 25484.1 549.033  88
   0  -2 -19 25046.2 532.385 116
   0   2  19 25396.5 538.071   5
   0   2  19 25420.6 533.823  24
   0   2 -19 23827.1 547.666  98
   0   2 -19 23964.8 506.603  89
   0   2  19 25094.8 460.380  37
   0  -2  19 24202.1 468.353  36
   0  -2 -19 23671.4 511.169 100
   0   2  19 24965.5 517.380  21
   0  -2  19 24850.8 548.579  21
   0  -2  19 23945.6 536.995   5
   0  -2  19 25193.3 514.037  42
   0   2 -20 4549.73 209.592  98
   0   2 -20 5341.61 237.817  90
   0  -2  20 5274.74 218.611  17
   0  -2  20 5210.05 181.831  36
   0  -2 -20 4883.54 237.503  74
   0   2 -20 5218.00 223.632 116
   0   2  20 5220.59 187.436  36
   0  -2  20 5220.78 214.622  39
   0   2  20 5359.35 214.524  24
   0  -2  20 4955.53 176.856  40
   0  -2 -20 4895.58 220.229  75
   0   2  20 5068.81 174.708  57
   0  -2  20 5384.36 223.927  21
   0  -2  20 5149.57 196.963  42
   0  -2 -20 5199.81 249.757  98
   0  -2 -20 5191.52 210.656 116
   0   2  20 4725.46 197.569  21
   0  -2  20 5147.92 216.846  26
   0   2 -20 5121.92 199.800  89
   0  -2  20 5361.04 225.519  24
   0  -2 -20 4866.79 220.889  90
   0   2 -20 5362.18 236.742  75
   0   2  20 5174.43 214.256  11
   0  -2 -21 710.535 89.9579  75
   0  -2  21 732.117 87.1580  26
   0  -2  21 712.090 87.7902  21
   0  -2  21 597.762 67.5943  36
   0  -2  21 581.095 65.9701  40
   0   2  21 774.374 88.3027  24
   0  -2  21 676.429 83.6806  39
   0   2 -21 742.296 89.1917 116
   0   2  21 691.636 73.6886  40
   0  -2 -21 703.502 96.1135  74
   0  -2  21 669.014 84.1920  17
   0   2  21 782.646 70.7817  57
   0   2 -21 524.380 84.3750  90
   0  -2  21 502.238 79.8714  24
   0  -2 -21 647.877 96.3920  98
   0   2 -21 684.050 92.5626  75
   0   2  21 642.442 70.9850  36
   0   2  21 806.195 73.7040  69
   0   2  22 214.287 46.4632  69
   0   2  22 225.524 53.0699  76
   0  -2 -22 167.554 48.3973 116
   0  -2 -22 216.041 65.3883  74
   0   2  22 175.402 43.6660  36
   0  -2  22 172.388 43.2725  40
   0   2  22 189.091 45.8799  40
   0  -2 -22 178.373 61.4113  88
   0  -2  22 175.782 54.6307  21
   0  -2 -22 230.535 58.4549 105
   0   2  22 311.675 62.4347  25
   0   2  22 223.455 56.7691  24
   0  -2  22 217.748 54.6429  39
   0   2 -22 98.9028 54.8256  90
   0   2  22 175.002 38.9013  57
   0  -2 -22 216.056 65.8957  98
   0   2 -22 204.115 48.7399  89
   0   2  22 215.964 51.0223  78
   0   2 -22 229.682 62.2806  75
   0   2 -22 233.222 61.6604 116
   0  -2  22 239.327 57.1855  24
   0  -2 -22 207.143 55.9523  75
   0  -2  22 236.326 47.9036  36
   0   2  23 1211.64 81.5784  40
   0  -2  23 1205.08 90.1870  39
   0  -2 -23 1098.69 93.8747  75
   0   2  23 1199.12 84.7293  78
   0  -2 -23 1185.46 103.667  88
   0   2 -23 1077.33 97.9538  75
   0  -2  23 1015.70 74.4900  40
   0  -2 -23 1111.89 102.528  74
   0  -2  23 1089.80 82.5118  51
   0   2  23 1215.50 82.1173  36
   0   2 -23 1053.83 91.2239 116
   0   2  23 1233.27 90.7573  76
   0   2 -23 1181.66 83.5657  89
   0  -2 -23 1153.75 94.2473 105
   0   2  23 1057.06 73.6597  69
   0  -2 -24 936.431 78.2707 105
   0   2 -24 847.780 79.1581  75
   0   2 -24 724.204 62.1476  89
   0   2  24 893.556 71.2730  76
   0   2  24 869.758 66.4586  40
   0   2 -24 859.957 76.1582 105
   0  -2  24 798.975 69.1842  51
   0   2  24 814.922 59.6831  69
   0  -2 -24 756.824 76.8329  88
   0   2 -24 958.946 79.6611 116
   0  -2 -24 788.413 72.7883  75
   0   2  24 777.846 62.3667  78
   0  -2  25 643.732 56.4397  78
   0  -2 -25 564.316 50.8652 113
   0   2 -25 526.067 57.5713  75
   0  -2 -25 558.955 56.9767 105
   0   2 -25 528.449 54.8600 105
   0  -2 -25 554.049 56.9970  88
   0   2 -25 512.073 43.4074  89
   0   2  25 533.813 51.0347  76
   0   2 -26 4443.99 127.597 105
   0   2 -26 4939.12 135.035 113
   0   2  26 4682.29 128.581  87
   0  -2 -26 4433.81 127.168  97
   0  -2 -26 4837.69 132.539 105
   0   3   0 7.64097 9.99552  33
   0   3   0 19.5517 14.4137 117
   0   3   0 28.5356 14.4602  41
   0   3   0 14.4651 15.0145  68
   0  -3   0 15.6086 15.3880 126
   0  -3   0 12.0236 17.3516 144
   0   3   0 46.9099 15.1772  28
   0   3   0 25.7868 15.7303  49
   0   3   0 16.5470 14.1473  10
   0   3   0 16.8158 15.9704  53
   0   3   0 58.5334 17.4511  45
   0  -3   0 98.3969 16.9876  11
   0   3   0-0.80830 12.7551 131
   0  -3   0 49.3656 13.9245  64
   0   3   0 16.0933 10.0971  16
   0  -3   0 10.3986 7.63813   1
   0   3   0 2.54440 9.58324  44
   0  -3   0 17.9558 12.9177  12
   0   3   0 18.0793 15.9142  62
   0  -3   0 36.2871 13.8469   7
   0   3   0 28.9257 15.6211  30
   0   3   0 70.0928 16.6327   7
   0   3   0 26.6818 15.0289  14
   0  -3   0 48.5640 11.7180  15
   0  -3   0 76.1873 16.1211  25
   0   3   0 55.7446 16.7148 114
   0  -3   1 25.0358 15.9936  41
   0   3   1 56.7536 13.0011  16
   0  -3   1 16.0163 12.1628  22
   0  -3  -1 31.2450 11.7362  15
   0   3  -1 80.0484 21.2704 107
   0  -3  -1 29.0264 15.6938  35
   0  -3   1 15.5045 15.6528  30
   0   3  -1 57.8464 10.2133  95
   0   3   1 11.2597 12.4614  29
   0   3  -1 63.1037 20.1750  73
   0  -3  -1 21.1594 17.0268 126
   0   3  -1 39.1878 9.57651  38
   0  -3   1 15.0586 17.1330 108
   0   3   1 56.9810 13.1620  87
   0   3  -1 49.6056 17.8284  49
   0  -3  -1 85.3465 17.1694  70
   0   3  -1 14.3168 12.2451  28
   0  -3   1 15.0180 13.4782  12
   0   3   1 13.6753 13.8546 114
   0  -3   1 21.3766 16.6100   7
   0   3   1 168.329 19.7249 117
   0   3  -1 31.8658 14.9180   7
   0   3  -1 35.9194 16.5259  30
   0   3   1 14.4849 14.9089  30
   0  -3   1 256.093 22.2564 126
   0  -3  -1 12.4567 13.5223  25
   0   3  -1 56.8878 17.1349  68
   0  -3   1 15.1956 12.8730  34
   0   3  -1 29.3164 13.7158  85
   0  -3   1 34.7009 18.1398 143
   0   3  -1 56.9696 17.3173  53
   0  -3  -1 34.8708 15.0581  67
   0   3   1 17.0647 11.3729   7
   0  -3   1 19.8789 17.4719 144
   0  -3   1 5.13062 12.3493  19
   0   3  -1 32.8119 11.6913  27
   0   3   1 29.7244 16.7648  28
   0   3  -1 118.251 20.4228  14
   0   3  -1 25.5378 8.70953  44
   0  -3   1 11.2513 16.5169  14
   0   3  -1 61.7133 17.0572  45
   0   3  -1 51.2223 16.0853  62
   0  -3  -1 49.4276 16.9816  43
   0   3   1 24.9067 15.7301  68
   0   3   1 17.0161 15.4847  14
   0   3   1 54.8196 18.6494  45
   0   3   1 52.3883 17.1733  53
   0   3  -1 41.9153 7.92800  40
   0   3  -1 56.1957 15.5732 131
   0   3  -1 44.1424 14.7509  10
   0   3  -2 96.6236 19.4823  53
   0   3   2 43.3048 18.6278  45
   0  -3  -2 36.6147 7.78707  90
   0  -3  -2 384.575 27.6937  58
   0   3  -2 82.0034 22.3447 107
   0   3   2 42.4038 12.6269  76
   0  -3   2 33.4114 13.9913   2
   0   3   2 23.6041 15.0148  53
   0   3  -2 139.251 23.9868  73
   0  -3  -2 75.1805 9.28399 113
   0  -3   2 28.6965 12.6041  22
   0  -3   2 163.028 22.0755  14
   0   3  -2 29.6444 15.4876  68
   0   3  -2 25.7630 10.4382   9
   0   3   2 90.8693 15.4532  87
   0  -3  -2 57.8036 18.2098 108
   0   3  -2 28.8450 14.6554  14
   0   3   2 117.130 19.2563  68
   0   3   2 74.9090 18.7047 107
   0  -3   2 112.135 8.22258   6
   0  -3  -2 89.4671 18.3195  43
   0  -3   2 44.3758 11.9163  16
   0   3   2 97.2786 21.1680  79
   0  -3  -2 24.7361 12.9274  35
   0  -3  -2 20.3779 10.4416  39
   0   3   2 47.3374 11.8778  78
   0  -3  -2 40.4190 8.14348  75
   0  -3  -2 48.3626 17.9128  81
   0  -3  -2 113.792 19.0869  11
   0  -3   2 36.7273 15.3730  12
   0  -3   2 26.0805 12.6885  51
   0   3  -2 8.95598 16.4968  85
   0  -3   2 64.7972 15.1958  33
   0  -3  -2 12.2180 9.44130 105
   0  -3   2 411.794 32.0824 108
   0  -3   2 55.8687 15.9413  34
   0  -3   2 189.410 25.6947 143
   0   3  -2 107.093 11.4132  52
   0   3  -2 44.2639 12.5902  10
   0  -3  -2 127.060 19.8115  63
   0   3   2 42.7932 14.1671 117
   0   3   2 36.8280 12.6755  15
   0   3  -2 389.769 29.7129 138
   0   3   2 26.2775 9.40787   1
   0   3   2 79.1680 18.5363  30
   0  -3   2 94.2705 16.7742  41
   0  -3  -2 157.854 21.2420  24
   0  -3  -2 208.273 27.1800 144
   0  -3   2 51.1322 18.9820 144
   0   3  -2 45.5868 12.6610  95
   0   3  -2 15.8923 9.21885  28
   0   3  -2 110.033 18.5206  45
   0   3   2 61.4725 15.3377  29
   0  -3   2 67.9736 18.8061  30
   0  -3   2 206.286 25.1945   7
   0   3   2 162.321 21.8496  14
   0   3  -2 30.2106 10.2942  27
   0   3  -2 40.1578 14.1250  62
   0   3  -2 26.9127 16.7382  49
   0  -3   2 31.8947 16.9154   3
   0   3  -2 39.2228 11.2152  60
   0  -3   2 15.2665 14.1458  19
   0  -3  -2 299.271 20.6205  21
   0   3   3 4803.68 100.693  24
   0  -3   3 4356.25 87.5018  41
   0   3   3 4487.36 99.1925  68
   0   3   3 4706.61 94.1221  76
   0   3  -3 4999.51 112.463  73
   0  -3  -3 4600.08 96.0901   8
   0  -3  -3 4344.42 76.9193   3
   0   3  -3 4429.05 93.9904  94
   0   3   3 4531.71 103.485  45
   0  -3  -3 4674.54 107.723  81
   0   3   3 4562.77 100.502  29
   0  -3  -3 4889.64 94.0920  17
   0   3   3 4582.16 106.949 107
   0  -3   3 4242.82 104.786 120
   0  -3  -3 4929.25 73.3935  96
   0   3  -3 4388.54 76.9605   9
   0  -3  -3 5277.91 102.216  21
   0  -3  -3 4410.70 85.8067  90
   0  -3   3 4311.63 79.7677  40
   0  -3  -3 4520.39 110.809 141
   0  -3  -3 4465.81 82.3866 116
   0   3   3 4501.67 105.779  79
   0   3  -3 4320.54 92.7151 121
   0   3  -3 4398.51 86.1473  62
   0  -3  -3 4762.56 108.290 108
   0   3  -3 4552.95 76.1624  60
   0   3  -3 4719.04 88.1826 127
   0  -3  -3 4606.44 108.058   5
   0  -3  -3 4651.82 75.0223  42
   0  -3   3 4353.32 79.9685  18
   0   3  -3 4229.61 108.772  85
   0  -3   3 3976.37 99.2051 144
   0   3   3 4953.50 91.1340  78
   0  -3   3 4630.51 94.5618  33
   0  -3  -3 4903.93 92.9703  26
   0  -3   3 4634.98 91.5439  51
   0   3   3 4453.18 101.486  30
   0  -3  -3 4665.34 89.9566  39
   0   3   3 4732.77 94.2087  15
   0   3   3 4445.15 100.261  14
   0  -3   3 4262.40 109.566 143
   0  -3  -3 4369.38 85.5807  75
   0  -3   3 4564.75 108.745   3
   0  -3  -3 4656.75 115.501 144
   0  -3   3 4315.84 100.097  14
   0  -3   3 4460.75 87.3301  38
   0  -3  -3 5546.25 94.1101  59
   0   3  -3 4227.51 82.6037  10
   0   3  -3 4681.83 77.0695 130
   0  -3   3 4538.94 101.273  30
   0   3   3 4665.98 97.8287  53
   0  -3  -3 4695.22 103.962  63
   0   3  -3 4030.23 98.2325 138
   0   3  -3 4354.91 87.3334 133
   0  -3  -4 23702.2 336.804  65
   0  -3   4 22289.8 346.137 143
   0   3  -4 22224.8 339.269  73
   0  -3   4 23135.2 306.637  40
   0  -3  -4 22571.0 311.466   3
   0  -3   4 22302.9 329.897  14
   0  -3  -4 23994.2 317.272 134
   0  -3  -4 23381.3 338.040   8
   0   3  -4 21772.1 313.821  98
   0  -3   4 22319.6 292.462  69
   0  -3  -4 23017.3 325.980  75
   0   3  -4 20969.9 324.928 102
   0  -3  -4 23358.4 350.173 141
   0  -3   4 22840.7 330.458  30
   0   3  -4 22733.7 304.373   4
   0   3   4 22961.1 333.440  30
   0   3   4 24352.9 338.644  24
   0  -3  -4 22964.8 296.293  96
   0  -3   4 22281.2 336.674 120
   0   3   4 24839.1 330.746  15
   0   3   4 23253.3 332.322  14
   0  -3  -4 24496.8 308.681  89
   0  -3  -4 22985.9 342.397  81
   0   3  -4 21518.0 355.462  85
   0   3  -4 22271.7 332.814  94
   0   3   4 23197.8 323.229 122
   0  -3  -4 23422.3 317.678 116
   0   3   4 22762.3 340.740 107
   0  -3  -4 21347.7 281.719  55
   0  -3  -4 23090.0 361.309 126
   0  -3   4 21917.2 314.820  38
   0  -3   4 22619.7 346.488   2
   0  -3  -4 24100.5 356.602 144
   0  -3   4 21885.4 292.335  23
   0  -3   4 22006.0 342.282 119
   0   3  -4 22166.0 342.112 112
   0   3   4 23410.4 329.865  68
   0  -3   4 23382.0 356.769   3
   0   3  -4 22594.6 322.357 121
   0   3   4 22698.7 340.676  72
   0   3   4 22759.9 340.542  79
   0  -3  -4 23782.6 332.466  17
   0  -3   4 22799.0 306.556  36
   0   3  -4 21577.1 326.015  86
   0   3   4 23588.5 336.054  45
   0   3   4 23204.4 322.422  53
   0   3  -4 23271.6 317.818 127
   0  -3  -4 21225.9 322.730  90
   0   3  -4 22608.0 306.507 130
   0  -3  -4 24196.8 327.789  59
   0   3  -4 22139.8 299.632  99
   0   3  -4 22447.3 317.627 133
   0  -3   4 22549.7 305.870  41
   0  -3   4 22803.8 305.811  18
   0  -3  -5 4988.37 123.879 144
   0   3   5 4890.26 113.827  79
   0  -3  -5 5156.88 121.033   8
   0  -3   5 4384.15 80.6289  41
   0   3   5 4829.79 98.2552  39
   0  -3   5 4753.65 112.148  80
   0  -3   5 4717.54 123.885   2
   0   3   5 4724.28 108.415  45
   0  -3  -5 4556.53 86.0982 134
   0   3   5 4671.13 102.861  68
   0   3  -5 4490.96 88.5239   4
   0  -3  -5 4564.41 93.0168  46
   0  -3   5 4342.02 110.266 119
   0   3  -5 4562.82 94.7219 130
   0   3   5 4700.66 105.885  30
   0  -3   5 4443.31 113.022 143
   0   3   5 4433.78 103.868  21
   0  -3   5 4373.22 75.6369 126
   0  -3  -5 4663.41 102.756 116
   0   3  -5 5197.70 114.409 102
   0   3  -5 5170.38 114.052  86
   0  -3   5 4305.94 100.679  30
   0  -3  -5 4520.58 108.923  75
   0   3   5 4623.20 99.0220 122
   0   3  -5 4784.46 114.032 112
   0   3  -5 4288.07 120.083 106
   0  -3   5 4614.23 121.924   7
   0  -3  -5 4649.31 112.230  81
   0   3   5 4667.20 95.4933  53
   0   3  -5 4560.20 103.052  98
   0  -3   5 4478.69 124.647   3
   0  -3  -5 4541.62 126.235 126
   0   3  -5 4455.44 98.5764 127
   0  -3   5 4706.26 80.8972  69
   0   3  -5 4545.31 85.4593  99
   0  -3   5 4675.67 82.8669  23
   0  -3   5 5345.20 96.2269  40
   0   3   5 5097.37 115.764 107
   0   3  -5 4756.45 102.780 121
   0   3   5 4547.05 86.6348  47
   0   3   5 4807.54 115.041  24
   0   3  -5 4600.89 102.646 137
   0   3   5 5159.24 116.081  72
   0   3  -5 4402.06 112.351  94
   0  -3  -5 4908.78 103.529 136
   0   3   5 4847.08 118.268   5
   0   3   5 4638.49 104.008  14
   0  -3   5 4533.35 72.8182  57
   0  -3  -5 4855.93 105.671  71
   0   3   5 4795.30 117.732  11
   0  -3  -5 4645.73 117.778 141
   0   3  -5 4446.06 109.037  73
   0  -3  -5 4860.04 92.2869  89
   0  -3   5 4449.15 102.070  14
   0  -3   5 4570.13 105.422 120
   0  -3  -5 4550.17 83.6116  96
   0  -3  -6 9749.41 203.870   2
   0   3   6 9724.36 195.268   5
   0  -3   6 9629.41 181.661  80
   0   3  -6 8977.72 183.463  86
   0   3   6 10127.6 176.920  17
   0  -3   6 9432.55 133.705  13
   0   3   6 10143.0 192.784  24
   0   3  -6 9401.39 155.398  99
   0   3   6 9910.90 158.883  53
   0   3   6 9857.33 195.142  11
   0  -3  -6 10018.2 183.195 116
   0  -3  -6 9766.79 194.515 141
   0  -3   6 9553.85 204.751   2
   0   3   6 10103.2 187.113  72
   0   3  -6 9265.91 193.004  94
   0   3  -6 9855.97 184.795 112
   0  -3  -6 10147.3 164.498  89
   0  -3  -6 10406.3 176.743 136
   0   3   6 9781.46 172.693  14
   0  -3  -6 10082.4 192.845  75
   0  -3   6 9875.84 149.825  69
   0   3  -6 9459.23 154.850 125
   0   3  -6 9478.03 185.028  47
   0   3  -6 9471.36 171.971 137
   0   3   6 9604.69 176.650  45
   0   3   6 10123.6 171.214 122
   0   3  -6 9620.79 183.712  98
   0  -3   6 9672.78 163.568  36
   0   3  -6 9188.73 148.003 124
   0  -3   6 9388.02 169.003 120
   0   3   6 9679.61 170.690  68
   0   3  -6 9636.26 206.671 106
   0  -3  -6 10280.2 166.743  46
   0   3   6 9401.49 170.110  39
   0  -3   6 9262.79 207.747   3
   0  -3  -6 10064.8 198.093 144
   0  -3   6 9225.86 170.094  14
   0   3   6 9750.32 175.957  30
   0   3   6 10006.9 187.109 107
   0   3   6 9847.73 186.168  79
   0  -3  -6 10162.8 163.136  93
   0  -3   6 9766.05 203.222   7
   0  -3  -6 9720.97 186.314  81
   0  -3  -6 10102.5 191.243 140
   0  -3  -6 9495.81 154.321  96
   0  -3   6 9448.88 170.613  30
   0  -3   6 9983.92 141.774  57
   0  -3   6 9296.67 151.896  23
   0   3   6 10294.5 185.356  21
   0  -3   6 9723.49 184.966 119
   0   3  -6 9640.94 181.202  73
   0  -3  -6 10008.8 182.996  71
   0  -3  -7 1936.29 78.3702 141
   0   3  -7 1854.78 56.5786  99
   0  -3  -7 1967.25 62.1883  89
   0   3  -7 1846.25 56.4247 125
   0  -3   7 1812.17 81.6360   7
   0  -3  -7 2104.81 83.8007  75
   0  -3  -7 1886.97 78.2275 144
   0  -3  -7 1911.20 72.1122  81
   0   3   7 1945.06 68.9149  26
   0   3  -7 1782.22 74.2452  86
   0   3   7 1983.92 79.2930  24
   0   3  -7 1847.85 85.3768 106
   0   3   7 1839.37 73.3832  21
   0   3   7 1973.60 64.5341 122
   0  -3  -7 2020.79 76.7989 140
   0   3   7 2007.68 82.4698   5
   0  -3  -7 1927.39 56.7535  96
   0  -3   7 1884.58 55.9725  23
   0   3   7 1967.76 73.3055  79
   0  -3  -7 1938.85 66.7689 136
   0   3  -7 1887.72 70.6565  91
   0  -3   7 2136.55 45.3525  13
   0  -3   7 1923.48 63.0358  36
   0  -3  -7 2075.02 73.7465 120
   0   3  -7 1791.17 74.6845  98
   0   3   7 2065.13 74.7975  72
   0  -3  -7 1923.70 87.3341   2
   0   3  -7 1858.06 80.8981  94
   0  -3  -7 2064.89 92.2470  50
   0  -3  -7 2110.23 76.9562  71
   0  -3   7 1694.80 66.1217  80
   0   3   7 2003.09 62.7117  68
   0  -3   7 1980.59 72.1995 119
   0  -3  -7 2233.54 78.1144 116
   0   3   7 1939.50 65.7721  45
   0  -3   7 1883.09 62.5988  14
   0   3  -7 1917.59 74.0303  47
   0  -3   7 1730.27 60.0308  30
   0   3   7 1934.95 62.9629  14
   0  -3  -7 1976.53 58.3867  93
   0   3   7 2157.95 74.8614 110
   0  -3   7 1949.87 49.1315  57
   0   3   7 2074.13 71.7256  17
   0   3   7 1954.21 64.7684  30
   0  -3   7 1875.43 42.3419  32
   0   3  -7 1926.05 69.3929  73
   0  -3  -7 1945.30 61.5481  46
   0   3  -7 2177.52 74.5212 112
   0   3  -7 1751.62 48.9135 124
   0   3   8 1509.37 64.4253  62
   0  -3  -8 1359.00 69.0589 144
   0  -3   8 1511.52 45.8940  57
   0  -3  -8 1926.19 58.3507  93
   0  -3  -8 1449.82 66.8694  81
   0  -3   8 1482.99 40.9777  32
   0   3   8 1565.95 71.8079  21
   0  -3  -8 1495.39 70.5949 116
   0   3  -8 1476.27 45.9317 124
   0  -3  -8 1567.21 65.0328 120
   0  -3   8 1507.27 62.9313  80
   0   3   8 1445.78 56.5227  45
   0  -3  -8 1826.22 64.1232  89
   0   3  -8 1520.93 74.0495  98
   0   3   8 1552.24 66.7368  26
   0  -3  -8 1489.19 53.3920  96
   0   3  -8 1513.66 74.8211  86
   0  -3  -8 1387.31 68.7841 141
   0   3  -8 1446.25 77.7127  94
   0   3   8 1487.62 53.3024  68
   0   3  -8 1567.79 55.8852  99
   0  -3   8 1448.33 54.1529  30
   0  -3  -8 1443.06 83.3026  50
   0  -3  -8 1504.75 62.5662 136
   0  -3   8 1277.57 63.7247 128
   0  -3  -8 1375.95 75.1362  90
   0  -3   8 1414.38 58.1526  36
   0   3  -8 1371.13 70.9999 101
   0  -3   8 1549.68 39.8573  37
   0   3   8 1435.11 65.2303 110
   0   3   8 1497.99 77.3913   5
   0   3   8 1419.58 64.9702  72
   0  -3   8 1432.53 40.7910  13
   0   3   8 1278.40 60.5993  39
   0  -3  -8 1343.47 75.3245  75
   0   3   8 1483.14 55.9539  30
   0  -3  -8 1327.25 67.1042 140
   0   3  -8 1529.20 63.6535  73
   0   3  -8 1550.06 69.6090  47
   0  -3   8 1497.38 63.3282 119
   0   3  -8 2112.95 97.1855 106
   0   3   8 1802.48 72.5138  17
   0  -3   8 1410.88 77.3751   7
   0   3   8 1489.14 59.1852 122
   0   3  -8 1387.05 65.2210  91
   0   3   8 1402.44 64.7507  79
   0   3   8 1529.86 76.7966  24
   0   3   8 1452.85 54.0347  14
   0   3  -9 140448. 1784.33  94
   0   3   9 130578. 1727.20  39
   0   3   9 139742. 1756.65  21
   0  -3  -9 138160. 1783.13  90
   0  -3  -9 132645. 1745.36 144
   0  -3  -9 132773. 1692.29  83
   0  -3  -9 131089. 1805.86   2
   0  -3   9 143451. 1819.19   3
   0   3  -9 140171. 1770.40  86
   0  -3   9 142722. 1778.93  35
   0   3  -9 139767. 1751.36  47
   0   3   9 139800. 1722.63  62
   0  -3  -9 138472. 1743.16  81
   0   3   9 135994. 1716.21 122
   0   3  -9 136900. 1802.74 106
   0   3   9 130461. 1734.33  72
   0  -3  -9 135352. 1715.91 120
   0   3  -9 139041. 1721.90 111
   0   3  -9 139920. 1747.25 145
   0   3  -9 136672. 1764.44 101
   0   3   9 138401. 1740.52  79
   0   3   9 123529. 1721.28  10
   0   3  -9 134368. 1677.44 124
   0   3  -9 132485. 1702.18  99
   0  -3  -9 134032. 1724.11 136
   0   3   9 139619. 1745.68  17
   0  -3  -9 137364. 1803.95  50
   0   3   9 137261. 1701.29  45
   0  -3   9 138910. 1717.62  36
   0  -3   9 138330. 1723.78 119
   0   3  -9 141454. 1748.82  91
   0  -3  -9 131884. 1759.20 116
   0  -3  -9 133866. 1693.46  93
   0  -3   9 138916. 1682.61  57
   0   3  -9 138103. 1777.44  98
   0  -3  -9 137698. 1719.51  89
   0   3   9 136488. 1739.31  26
   0  -3  -9 136777. 1754.26 141
   0  -3  -9 135567. 1748.65 140
   0   3   9 134388. 1685.79  68
   0  -3   9 135817. 1729.97 128
   0   3   9 141161. 1771.44  24
   0   3   9 139214. 1739.03 110
   0  -3   9 140316. 1721.80  80
   0  -3 -10 22463.3 416.026  90
   0   3  10 23032.3 395.374  21
   0  -3  10 23062.7 330.650  57
   0  -3 -10 22651.7 420.532  75
   0   3  10 23662.6 408.156  24
   0  -3 -10 21893.0 335.755  83
   0   3  10 20152.0 355.921  10
   0   3  10 22882.6 378.052  39
   0  -3  10 22679.6 358.251  80
   0  -3  10 23014.4 360.889 119
   0   3  10 23046.2 356.956  62
   0  -3 -10 21597.3 436.442   2
   0  -3 -10 22400.4 381.127  92
   0   3 -10 23771.7 390.321  91
   0   3 -10 22979.9 402.097 101
   0   3 -10 22165.6 382.998 145
   0  -3 -10 22640.2 355.993  46
   0  -3 -10 22060.8 336.430  93
   0   3 -10 22989.3 413.006  98
   0  -3  10 22437.4 360.841  36
   0   3 -10 23501.4 389.135  47
   0   3  10 22172.7 379.743  26
   0  -3 -10 22859.4 368.679 136
   0  -3 -10 22634.8 388.860 141
   0   3 -10 22717.8 402.048  86
   0  -3  10 23733.6 408.336  35
   0  -3  10 24011.2 444.912   3
   0   3 -10 22969.4 358.640 111
   0   3 -10 21893.1 347.929  99
   0  -3 -10 22710.9 364.489  89
   0  -3 -10 22920.1 432.910  50
   0   3  10 23113.2 379.450  79
   0   3  10 22831.5 360.536 122
   0  -3 -10 23022.1 401.329 116
   0  -3 -10 23659.8 388.489 140
   0   3  10 23335.9 378.351 110
   0   3 -10 23167.1 433.598 106
   0   3  10 22428.4 383.704  17
   0  -3 -10 21936.1 377.819 144
   0  -3 -10 22654.9 379.653  81
   0   3 -11 757.647 48.1292 111
   0  -3  11 828.929 79.1496   8
   0  -3  11 856.090 66.4753  35
   0  -3 -11 756.591 76.3223  50
   0   3  11 658.883 52.2063 107
   0  -3 -11 620.044 73.6072   2
   0   3 -11 831.170 62.2131 145
   0   3  11 624.554 52.9940  39
   0  -3 -11 643.205 65.3916  90
   0   3  11 686.035 64.4192  24
   0   3  11 752.435 54.8874  79
   0   3 -11 688.199 45.6225  99
   0   3 -11 807.996 73.5706  75
   0   3  11 594.584 55.0696  17
   0  -3 -11 809.746 52.7818  89
   0   3  11 679.031 52.9940  72
   0  -3 -11 627.956 59.5392 116
   0   3 -11 872.682 72.3108  98
   0  -3 -11 612.282 51.3693  81
   0   3  11 646.294 55.4876  26
   0   3  11 686.946 63.9908   5
   0  -3 -11 722.288 52.4467 136
   0  -3  11 912.271 51.5470  80
   0   3  11 887.828 52.8479 122
   0  -3  11 642.193 49.7084  36
   0  -3 -11 640.836 54.2392 141
   0   3 -11 754.851 58.1121  47
   0   3 -11 770.276 64.9094  86
   0  -3 -11 716.728 67.8378  75
   0  -3  11 652.597 45.8654 119
   0   3 -11 684.154 61.8169 101
   0  -3 -11 598.168 51.2697  92
   0   3  11 793.312 62.6281  21
   0  -3  12 19356.9 358.084 109
   0   3 -12 18815.2 392.379  89
   0   3  12 19296.1 359.678  26
   0   3  12 19315.9 363.247  17
   0   3  12 19422.0 384.766  24
   0   3  12 20603.0 395.457   5
   0   3  12 19552.8 376.005  21
   0   3 -12 18238.8 363.803 139
   0  -3 -12 19452.8 404.985  75
   0  -3 -12 18979.9 405.305  50
   0   3 -12 18935.8 414.095  90
   0  -3  12 19726.1 423.067   8
   0   3 -12 19380.9 359.599  47
   0   3  12 18758.0 347.308 107
   0  -3  12 19266.4 338.032  36
   0  -3  12 19009.7 371.867  35
   0   3 -12 18859.6 412.445  75
   0   3  12 18957.4 347.357  72
   0  -3 -12 19056.4 431.304   2
   0   3 -12 19235.5 378.688 101
   0   3  12 19097.2 343.069  60
   0  -3 -12 19091.1 347.797  92
   0  -3 -12 18641.5 348.709  81
   0   3  12 18475.8 347.929  39
   0  -3 -12 18990.9 341.585 136
   0   3 -12 18776.2 407.445 106
   0  -3 -12 19348.1 342.367  89
   0   3 -12 19325.4 364.433  91
   0  -3 -13 15029.8 386.306   2
   0   3  13 14564.1 325.407  21
   0   3  13 15231.1 304.475  52
   0  -3  13 15854.0 380.864  17
   0   3 -13 15495.0 327.197 139
   0  -3 -13 15052.7 358.964  90
   0  -3  13 15022.9 322.412  35
   0   3 -13 15524.4 343.868  74
   0  -3 -13 15069.2 357.623  75
   0   3  13 14990.8 307.832  39
   0  -3 -13 14596.3 354.312  50
   0   3  13 14676.0 338.443   5
   0  -3  13 15375.2 359.140  31
   0   3 -13 14648.2 309.929  47
   0   3  13 14699.1 335.858  24
   0   3 -13 15181.5 354.139  98
   0  -3  13 15586.9 297.000  36
   0   3 -13 14933.5 346.271  89
   0  -3  13 16259.8 381.397   8
   0   3 -13 16125.9 379.754  75
   0   3 -13 15218.8 320.556 145
   0  -3 -13 14991.6 338.083 116
   0   3  13 14495.9 311.894  26
   0   3 -13 15441.8 372.458  90
   0  -3 -13 15308.9 376.122 100
   0   3 -14 35655.6 591.889  47
   0   3 -14 36701.3 655.063  98
   0  -3 -14 35338.5 650.731  50
   0   3 -14 34072.5 596.319  91
   0   3 -14 35325.0 631.587  74
   0   3 -14 36370.0 608.839 139
   0  -3 -14 37068.5 663.596  75
   0   3 -14 37168.8 608.042 145
   0  -3 -14 36020.0 717.763  98
   0   3 -14 35248.4 671.393  90
   0  -3 -14 35883.7 630.643 116
   0  -3  14 35639.1 649.102  31
   0   3  14 36266.6 573.368  52
   0   3  14 35249.3 601.791  17
   0  -3 -14 35885.1 675.913 100
   0  -3  14 37654.9 684.590  17
   0  -3  14 36204.1 571.354  36
   0   3 -14 36160.5 642.932  89
   0  -3 -14 34194.3 615.780 124
   0   3 -14 36195.1 678.253  75
   0   3  14 35952.2 588.286  39
   0   3  14 36370.6 609.356  37
   0  -3  14 36625.4 676.972   8
   0   3 -14 36687.2 664.304 116
   0   3  14 36816.8 639.468   5
   0  -3 -14 35747.6 657.216  90
   0   3 -15 4854.95 209.652  90
   0  -3 -15 4305.28 185.348  50
   0  -3 -15 4455.15 219.839  98
   0   3 -15 4592.73 185.864  89
   0   3 -15 4463.27 194.258 116
   0   3  15 4147.64 153.529  39
   0   3  15 4126.37 162.022  17
   0   3 -15 4361.86 165.919 139
   0  -3 -15 4078.27 190.806 100
   0  -3 -15 4182.75 206.610  74
   0  -3 -15 4365.52 192.037  75
   0   3  15 4365.31 164.319  37
   0  -3  15 4242.83 198.010  17
   0   3  15 4468.95 178.966  24
   0   3 -15 4714.43 193.891  98
   0   3 -15 4453.84 201.283  75
   0  -3  15 4544.99 188.586  31
   0   3 -15 4550.74 183.230  74
   0   3 -15 4528.75 159.718  47
   0   3  15 4182.84 178.212   5
   0  -3 -15 4099.35 187.091  90
   0  -3  15 4449.55 199.809   8
   0  -3  15 4591.11 150.247  40
   0  -3 -15 4307.71 176.512 116
   0   3  15 4216.31 169.986  21
   0  -3 -15 4319.66 169.243 124
   0   3 -15 4441.26 164.835 145
   0  -3  15 4469.19 150.171  36
   0  -3  16 28285.3 588.419   8
   0  -3  16 27815.4 587.605  17
   0   3  16 24924.8 484.319  39
   0  -3 -16 26601.1 605.117  74
   0   3  16 27008.4 546.684  11
   0  -3 -16 25942.3 506.695 124
   0   3 -16 26663.1 541.698  74
   0   3 -16 27656.5 574.329 116
   0  -3  16 27604.7 481.032  40
   0  -3 -16 27311.2 541.611 116
   0   3  16 27426.7 548.982   5
   0   3 -16 27234.2 511.451 145
   0   3  16 27146.0 525.146  21
   0   3 -16 27097.6 544.328  89
   0   3  16 27863.6 545.391  24
   0  -3 -16 27003.4 568.606  90
   0  -3  16 28787.2 588.190  26
   0   3 -16 27472.2 517.548 139
   0  -3 -16 27466.9 632.228  98
   0  -3 -16 27258.2 574.743 100
   0   3  16 26549.8 488.250  61
   0  -3 -16 26865.5 551.970  50
   0   3 -16 27911.4 499.121  47
   0   3 -16 27784.0 589.768  75
   0   3  16 26995.2 504.276  37
   0  -3 -16 27179.6 567.800  75
   0   3 -16 27756.0 590.908  90
   0   3 -16 26298.1 554.786  98
   0   3 -17 4523.92 177.536 145
   0   3 -17 4722.55 213.291 116
   0  -3 -17 4319.81 201.677  90
   0  -3 -17 4470.49 194.255  50
   0  -3  17 4462.84 160.900  36
   0  -3 -17 4230.16 199.136  75
   0   3  17 4687.58 196.619  24
   0   3 -17 4520.25 168.485  47
   0  -3 -17 4185.72 200.717 100
   0   3 -17 4451.65 215.005  90
   0   3  17 4849.51 201.561   5
   0  -3  17 4780.73 164.654  40
   0   3 -17 4414.47 178.159 139
   0   3  17 4442.38 195.175  11
   0   3 -17 4061.10 193.473  98
   0   3  17 4579.97 163.438  61
   0   3 -17 4830.75 199.067  89
   0   3 -17 4473.94 214.619  75
   0  -3  17 4204.22 189.625  31
   0  -3  17 4199.23 205.360  26
   0  -3  17 4648.11 213.380   8
   0  -3 -17 4349.10 188.233 116
   0  -3  17 4525.47 212.331  17
   0  -3 -17 4839.34 232.888  74
   0   3  17 4459.34 182.417  21
   0  -3 -17 4622.10 238.345  98
   0   3  18 4169.68 190.781  11
   0   3 -18 4403.76 192.519  89
   0  -3 -18 4129.13 200.282  90
   0  -3  18 4169.81 158.701  40
   0   3 -18 4152.48 169.920 145
   0   3 -18 4317.00 198.252  98
   0  -3  18 4213.98 206.449  26
   0   3  18 4010.70 150.816  61
   0  -3 -18 4086.24 196.745 100
   0  -3 -18 3994.39 196.792  75
   0  -3  18 4259.91 186.743  31
   0  -3 -18 3998.98 182.442 116
   0  -3  18 4378.85 209.420  21
   0   3  18 4111.65 178.711  21
   0  -3  18 4261.65 205.199  17
   0   3  18 3915.94 158.370  37
   0   3  18 4135.40 189.315  24
   0  -3  18 4457.44 199.610  42
   0   3 -18 4538.61 217.935  90
   0   3 -18 4566.20 218.590  75
   0   3 -18 4275.42 174.357 139
   0  -3 -18 4159.77 221.255  74
   0  -3 -18 4173.44 229.919  98
   0   3 -18 4344.50 206.154 116
   0   3  18 4128.94 189.981   5
   0  -3  18 4367.08 161.998  36
   0   3  19 290.109 69.2164  11
   0  -3  19 454.806 84.0583  26
   0  -3  19 466.643 78.2594  17
   0  -3  19 352.341 74.9212  42
   0  -3  19 453.727 56.4627  36
   0  -3  19 407.889 54.4524  40
   0   3  19 439.581 59.7540  37
   0   3 -19 441.216 63.9672 139
   0  -3 -19 326.609 70.2115  90
   0  -3 -19 434.186 70.5090  50
   0   3 -19 392.161 81.9066  90
   0   3  19 429.117 69.2083  36
   0  -3 -19 408.213 75.7390 100
   0  -3  19 348.154 65.3866  31
   0  -3 -19 416.693 90.8817  98
   0   3 -19 310.584 72.6081 116
   0   3 -19 400.475 70.5149  89
   0  -3  19 420.878 85.0445  21
   0  -3 -19 348.165 68.2078 116
   0   3  19 768.111 91.2808  24
   0  -3 -20 1310.37 133.534  98
   0  -3  20 1261.99 114.034  21
   0   3  20 1223.53 86.0241  37
   0  -3 -20 1131.51 101.204 100
   0  -3 -20 1094.69 97.7387 116
   0  -3  20 1346.13 91.0782  36
   0   3 -20 1134.07 114.004  90
   0   3 -20 1365.15 122.652  75
   0   3 -20 1276.33 114.529 116
   0  -3 -20 1299.21 114.105  90
   0  -3  20 1291.33 115.195  17
   0  -3  20 1295.59 107.690  42
   0   3  20 1191.33 104.986  24
   0   3  20 1206.28 88.4535  57
   0  -3 -20 1320.00 102.667  50
   0  -3 -20 1257.52 124.478  88
   0  -3  20 1355.24 117.013  26
   0   3 -20 1385.89 106.210  89
   0  -3  20 1453.88 93.5126  40
   0  -3 -20 1319.68 129.919  74
   0   3  20 1378.31 114.309  11
   0  -3 -20 1228.70 111.170  75
   0   3  20 1196.19 104.478  25
   0   3  20 1408.05 97.6358  36
   0  -3 -21 6092.58 255.113  74
   0  -3  21 5979.82 226.378  26
   0   3  21 6208.03 213.495  76
   0  -3  21 5759.38 185.743  40
   0   3  21 5879.47 195.320  36
   0   3  21 5888.37 185.672  57
   0  -3  21 5953.12 204.145  51
   0  -3  21 5973.71 229.547  24
   0  -3  21 5673.29 186.427  36
   0  -3 -21 5775.16 224.223  75
   0   3  21 5984.61 200.240  78
   0   3  21 5926.12 190.632  69
   0   3  21 6195.20 223.389  24
   0   3  21 6120.68 223.675  25
   0  -3  21 5571.82 217.895  39
   0  -3  21 5909.20 228.049  21
   0   3 -21 6213.79 245.363  75
   0  -3  21 5783.49 206.264  42
   0  -3 -22 8488.65 265.341  75
   0  -3  22 8314.46 225.023  40
   0   3  22 7808.52 226.918  78
   0   3  22 8960.31 238.485  36
   0  -3  22 8742.86 269.755  21
   0   3 -22 9179.18 255.831  89
   0  -3 -22 8868.28 271.966 105
   0   3  22 8997.73 237.570  40
   0  -3  22 9128.62 251.238  51
   0  -3 -22 9099.71 300.668  74
   0  -3 -22 8946.34 299.507  88
   0   3  22 8782.47 228.404  69
   0   3  22 8562.29 247.487  76
   0  -3  22 8770.81 262.544  39
   0   3 -22 9333.00 292.420  75
   0   3  22 8736.28 222.673  57
   0   3 -22 9345.25 282.578 116
   0  -3 -22 9269.90 310.081  98
   0   3 -23 437.109 67.2972 116
   0   3  23 464.316 55.7964  40
   0  -3 -23 481.381 75.6837  88
   0  -3  23 424.122 60.4596  39
   0   3  23 456.882 58.3750  76
   0   3  23 476.000 57.0326  36
   0  -3  23 488.385 60.1179  51
   0   3 -23 522.789 71.1143  75
   0  -3 -23 439.296 62.0085  75
   0   3 -23 391.871 54.8526  89
   0   3  23 446.444 52.0559  69
   0  -3 -23 431.409 67.8422  74
   0  -3 -23 335.244 66.5565  98
   0  -3 -23 549.030 68.2443 105
   0   3  23 503.944 51.9721  57
   0  -3 -24 40.0907 26.9019 113
   0  -3  24 42.6801 33.2068  51
   0   3  24 38.9229 28.2480  69
   0   3 -24 26.4174 34.7521 116
   0   3  24 85.9867 33.0381  76
   0  -3 -24 35.3084 31.1753  75
   0   3 -24 82.5364 33.3945  89
   0   3 -24 73.4363 37.4655 105
   0   3 -24 42.0176 35.5825  75
   0   3  24 90.4412 30.7895  40
   0  -3 -24 56.5544 38.8646  88
   0  -3 -24 35.4192 34.1150 105
   0  -3 -25 3546.40 132.715  88
   0   3 -25 3584.43 124.944 105
   0  -3 -25 3505.68 124.917 105
   0   3  25 3866.91 127.815  87
   0   3 -25 3318.24 107.872  89
   0   3 -26 2163.61 84.2901 113
   0  -3 -26 2408.74 89.0394  97
   0   4   0 455311. 5357.14  30
   0  -4   0 414734. 5326.15  15
   0  -4   0 439366. 5349.50  25
   0   4   0 452046. 5350.14  62
   0  -4   0 451978. 5299.77  74
   0   4   0 460202. 5344.40  27
   0   4   0 464193. 5361.70  49
   0   4   0 430757. 5320.22  85
   0   4   0 440925. 5358.07  53
   0   4   0 461864. 5356.93  45
   0   4   0 462369. 5349.21  28
   0  -4   0 446365. 5346.07  56
   0   4   0 459783. 5357.21  14
   0   4   0 436030. 5340.37  34
   0  -4   0 462041. 5365.90 126
   0  -4   0 449346. 5383.31 144
   0   4   0 409068. 5342.61  12
   0   4   0 438831. 5325.22  16
   0   4   0 409486. 5340.62 131
   0  -4   0 446936. 5299.64  88
   0   4   0 453497. 5359.56 114
   0   4   0 453714. 5354.78  68
   0  -4   0 412814. 5347.85  11
   0   4   0 432958. 5329.97  22
   0  -4   0 440653. 5308.25   1
   0  -4   0 436635. 5345.69  70
   0  -4   0 434206. 5347.11  58
   0   4   0 455354. 5351.72  10
   0  -4   0 439562. 5342.71  29
   0   4  -1 13794.7 185.693  18
   0  -4   1 12912.5 243.877 143
   0   4  -1 13386.4 221.316 135
   0  -4  -1 12879.1 198.206  74
   0   4  -1 13221.6 183.438  36
   0  -4  -1 13058.0 235.538 126
   0  -4  -1 13334.1 218.300  67
   0  -4  -1 13919.9 215.926  24
   0   4  -1 13259.6 242.778  73
   0   4  -1 12711.9 224.242  53
   0   4   1 13532.5 219.321  34
   0   4   1 12923.8 224.882  45
   0  -4   1 13363.6 207.069   3
   0  -4  -1 13492.9 219.778  29
   0  -4  -1 13446.4 222.650  58
   0   4  -1 12890.0 216.254  10
   0   4  -1 13388.7 210.549   9
   0   4   1 13526.1 225.747 114
   0   4   1 13351.8 220.146  12
   0   4  -1 13354.9 223.034  14
   0   4   1 13155.2 223.855  10
   0   4  -1 12784.5 187.864  95
   0   4  -1 14175.5 222.578 131
   0   4  -1 12784.5 208.834  85
   0   4   1 12759.3 224.901  14
   0  -4  -1 13730.6 226.319  11
   0   4  -1 13813.6 244.459 107
   0  -4   1 13444.3 235.121  30
   0   4  -1 13259.5 222.404  68
   0  -4   1 13501.9 212.998  64
   0   4   1 13003.4 223.484  68
   0   4   1 13391.1 224.867  53
   0  -4   1 13640.7 217.973  29
   0   4   1 13586.7 211.955  22
   0  -4   1 13054.4 240.867 144
   0  -4   1 13655.0 220.097  56
   0   4  -1 13518.8 193.416  38
   0   4  -1 13515.8 208.289  27
   0   4  -1 13024.6 192.805  44
   0  -4  -1 12931.1 218.375  70
   0   4  -1 13046.1 183.413  40
   0   4  -1 13382.2 222.395  45
   0   4   1 14019.3 209.665  16
   0  -4   1 14147.0 223.523  19
   0   4  -1 13595.0 210.522  60
   0   4  -1 12978.1 229.243  49
   0  -4   1 13343.6 209.660  16
   0  -4  -1 12650.5 221.245  25
   0   4   1 12995.3 225.105  30
   0  -4  -1 13756.5 220.303  56
   0  -4  -1 13163.4 205.375  15
   0  -4   1 13360.2 219.758  12
   0  -4   1 13035.9 222.660 126
   0   4   1 12983.8 223.023  28
   0  -4   1 12855.6 237.883 108
   0   4  -1 13354.9 216.649  62
   0   4   1 12935.0 212.548  87
   0  -4   1 13203.0 226.085   7
   0   4  -1 11417.2 170.698  75
   0   4   1 13215.5 226.876 117
   0   4  -1 13366.6 212.821  28
   0   4   1 13399.2 223.644  62
   0   4  -2 40333.9 547.776  10
   0  -4   2 42219.6 562.144  12
   0   4  -2 41232.1 549.825  62
   0  -4   2 41086.9 575.376  30
   0   4   2 40989.2 564.996  68
   0  -4  -2 42020.8 547.540  15
   0  -4  -2 42079.0 570.119  11
   0  -4   2 41230.8 556.178 126
   0  -4   2 40884.9 563.002  19
   0   4  -2 42243.7 562.105  68
   0  -4  -2 41205.1 587.472 126
   0  -4  -2 41820.3 531.964 105
   0   4  -2 40269.0 584.839 107
   0  -4   2 41342.4 547.883  16
   0  -4  -2 40327.6 533.351  39
   0   4  -2 41535.0 561.937  14
   0   4  -2 42366.3 529.842  38
   0  -4  -2 41304.7 542.914  21
   0   4   2 40789.7 558.055  29
   0   4   2 40689.9 582.480 107
   0  -4   2 41955.2 575.991  14
   0   4  -2 39978.0 572.851  49
   0  -4  -2 39358.2 568.788   5
   0  -4   2 42182.1 576.631   7
   0   4  -2 41333.9 529.321  52
   0   4  -2 39608.6 529.954  95
   0  -4  -2 43552.7 563.496  67
   0   4   2 40546.1 566.310 117
   0  -4  -2 38160.9 559.570  58
   0  -4   2 41417.1 562.035  34
   0   4  -2 42159.5 540.009   9
   0  -4   2 40216.4 590.702 143
   0   4  -2 41581.9 538.435  60
   0  -4   2 40251.5 550.858  33
   0   4  -2 41573.3 558.422  45
   0  -4  -2 44041.4 561.170  63
   0   4   2 41731.2 571.597  28
   0   4   2 41046.2 581.666  79
   0   4  -2 42866.0 562.108 135
   0  -4   2 40837.5 550.609  64
   0   4   2 42117.1 564.909  25
   0   4   2 39192.5 523.575   1
   0   4   2 41627.0 569.414  30
   0   4  -2 40698.2 515.767  20
   0   4  -2 40899.9 516.672  36
   0  -4   2 41182.6 547.068   2
   0  -4  -2 42260.2 561.371  24
   0   4  -2 41624.0 575.952 138
   0   4   2 41381.3 570.412  10
   0  -4   2 41299.6 558.980   3
   0   4   2 42849.0 565.093  12
   0   4   2 41199.0 563.416  53
   0  -4  -2 40656.2 581.646 108
   0  -4  -2 39810.5 579.081  81
   0  -4   2 42172.2 585.371 144
   0   4   2 39826.6 566.323  14
   0   4  -2 40515.8 503.199  69
   0   4  -2 40277.1 560.791  85
   0  -4  -2 40883.7 548.200  35
   0   4  -2 40805.6 501.447  37
   0   4   2 41172.1 562.893  19
   0   4  -2 40546.2 498.142  32
   0  -4  -2 38263.1 591.842 144
   0  -4   2 42068.0 553.543  22
   0   4   2 41991.7 552.152  87
   0   4  -2 40649.7 541.401  28
   0   4  -2 41216.0 534.642  27
   0   4  -2 40474.2 511.169  61
   0  -4   2 41991.0 586.360 108
   0   4  -2 38509.4 583.130  73
   0   4   2 40836.7 566.785  62
   0  -4  -3 281553. 3338.89  17
   0  -4  -3 285122. 3389.88 108
   0   4  -3 270302. 3356.92  14
   0  -4  -3 288496. 3350.51  65
   0  -4  -3 283290. 3338.19 105
   0  -4  -3 276495. 3366.07  24
   0   4  -3 268220. 3312.26  52
   0  -4  -3 278649. 3366.40  63
   0   4  -3 248301. 3300.28  97
   0   4   3 281044. 3367.64 117
   0  -4   3 279682. 3386.30   7
   0   4   3 282900. 3363.40  53
   0  -4   3 290538. 3392.17 120
   0   4   3 285632. 3381.73  28
   0  -4  -3 276184. 3334.31  39
   0   4   3 282151. 3367.11  68
   0  -4   3 254152. 3345.69  33
   0  -4   3 272184. 3345.94 126
   0   4  -3 274456. 3323.57  60
   0  -4  -3 277287. 3350.71  21
   0  -4  -3 271369. 3300.35   3
   0  -4   3 291312. 3376.32   3
   0  -4   3 276227. 3346.17  51
   0   4  -3 275803. 3352.24 121
   0  -4   3 276819. 3375.81  30
   0  -4  -3 284436. 3337.43  26
   0   4  -3 277329. 3377.29  85
   0   4  -3 291499. 3378.29 138
   0  -4   3 280611. 3398.23 143
   0   4   3 285593. 3370.41  14
   0   4   3 282671. 3386.00  79
   0   4   3 282668. 3369.44  11
   0  -4  -3 283452. 3314.86  75
   0   4  -3 275186. 3341.46  62
   0  -4  -3 276629. 3394.69 141
   0   4   3 276686. 3352.76  87
   0   4  -3 273221. 3325.48   9
   0  -4   3 274204. 3374.13  14
   0   4   3 279223. 3387.66 107
   0  -4  -3 278118. 3375.73   5
   0   4  -3 279126. 3380.60  49
   0  -4  -3 265438. 3312.94  90
   0  -4   3 270453. 3351.34  22
   0   4  -3 271870. 3359.49 135
   0  -4   3 268889. 3382.20 144
   0  -4  -3 293323. 3318.50 113
   0  -4   3 261513. 3362.08  19
   0  -4  -3 280768. 3401.82 126
   0  -4  -3 287769. 3405.38 144
   0   4  -3 257923. 3333.83 133
   0  -4   3 278973. 3388.05 108
   0  -4  -3 280678. 3368.35  67
   0  -4  -3 276524. 3385.86  81
   0   4   3 288730. 3330.46   1
   0   4   3 273974. 3370.56  30
   0   4   3 279960. 3368.09  25
   0   4   3 281707. 3347.83  76
   0  -4   3 262251. 3361.57  12
   0   4   3 272793. 3340.32  78
   0  -4  -3 288153. 3336.83  35
   0   4  -3 287212. 3390.66  73
   0   4   3 285482. 3373.85  62
   0   4   3 275957. 3346.55  15
   0   4   3 269880. 3361.66  29
   0   4  -3 277872. 3338.16  10
   0  -4   3 261433. 3343.29  16
   0  -4  -4 88235.2 1077.66 134
   0   4  -4 82899.9 1062.40 133
   0  -4   4 87190.4 1059.68 126
   0  -4  -4 86417.5 1071.05  26
   0  -4  -4 87355.8 1074.88  17
   0   4   4 91217.1 1063.68   1
   0  -4   4 83725.7 1093.89  30
   0   4   4 86400.7 1092.37  30
   0   4   4 84479.5 1107.26  79
   0  -4  -4 85483.2 1054.55  75
   0   4   4 87295.7 1075.23  15
   0  -4  -4 88208.6 1084.87   8
   0   4  -4 84377.3 1051.18  10
   0  -4  -4 80995.7 1027.44  96
   0  -4  -4 83985.8 1102.33   5
   0  -4  -4 89121.7 1112.03 108
   0   4  -4 87521.5 1091.96 138
   0   4  -4 85564.0 1075.71 102
   0  -4   4 82022.2 1090.72  14
   0   4  -4 84151.3 1039.72 130
   0   4  -4 88011.0 1113.58  85
   0  -4  -4 90036.0 1068.66  59
   0  -4   4 85113.1 1069.31  51
   0   4   4 89205.1 1100.31  11
   0  -4   4 80605.7 1111.56   7
   0   4  -4 85693.0 1049.78   4
   0  -4   4 83046.2 1070.65  16
   0   4   4 88176.7 1080.39  53
   0   4   4 87422.3 1089.96  14
   0   4  -4 85878.5 1060.07 127
   0  -4   4 82603.5 1046.96  40
   0  -4   4 85805.6 1077.03  22
   0  -4  -4 88989.0 1084.75  65
   0   4   4 86589.2 1086.89  68
   0  -4   4 85219.8 1049.12  18
   0   4   4 87456.1 1097.11  25
   0  -4   4 86563.0 1106.33 120
   0   4   4 85324.8 1063.27  78
   0   4  -4 83833.6 1072.45  94
   0  -4  -4 86554.1 1108.60  81
   0  -4  -4 87327.8 1126.78 144
   0   4  -4 84919.7 1038.23   9
   0   4   4 86027.9 1086.81 117
   0  -4   4 87126.9 1097.53   2
   0  -4   4 82796.6 1113.05 143
   0  -4  -4 84436.4 1117.63 141
   0   4   4 86068.9 1072.80  76
   0  -4   4 86890.8 1092.19  12
   0   4   4 84699.6 1106.13 107
   0  -4  -4 84877.2 1128.34 126
   0   4  -4 87152.6 1107.42  73
   0   4  -4 85420.0 1073.60 121
   0   4  -4 82896.3 1038.44  97
   0  -4  -4 80566.4 1051.81  90
   0  -4   4 84847.5 1108.28   3
   0  -4   5 31884.7 432.275 126
   0   4  -5 33768.3 452.696 127
   0   4   5 33068.0 474.151  30
   0   4  -5 32012.1 467.792  94
   0   4   5 32171.3 470.142  14
   0  -4   5 31855.4 498.761   7
   0  -4  -5 32368.5 505.241 144
   0   4   5 32624.6 488.445 107
   0   4  -5 31911.4 467.076 137
   0   4  -5 33142.3 437.478 130
   0  -4  -5 32165.0 445.072 116
   0  -4   5 32159.3 492.311 143
   0   4   5 32857.1 457.995  53
   0  -4  -5 33178.7 514.875 126
   0   4  -5 33002.0 437.997   4
   0   4   5 32547.2 486.998  11
   0  -4  -5 32706.6 450.039 134
   0  -4  -5 32747.9 492.004 108
   0   4   5 33871.5 470.546  68
   0  -4   5 32626.6 499.864   3
   0  -4  -5 32553.3 499.451 141
   0  -4   5 33129.4 491.102   2
   0   4  -5 33368.7 485.868  73
   0   4   5 33918.4 485.026  25
   0  -4  -5 32341.6 454.605  75
   0  -4  -5 33794.1 463.438  59
   0   4   5 33004.8 488.450  79
   0   4   5 31911.2 460.486  76
   0  -4  -5 31175.1 416.866  96
   0  -4   5 32097.2 481.381 120
   0  -4  -5 34232.2 481.257   8
   0  -4  -5 33802.7 460.965  71
   0  -4   5 33099.6 438.576  40
   0  -4   5 32392.8 474.520  14
   0  -4  -5 32285.1 490.434  81
   0  -4   5 32953.1 488.435 119
   0   4  -5 32996.9 468.608 102
   0   4  -5 32858.2 459.919 121
   0   4   5 32241.8 463.073  15
   0  -4   5 32207.3 436.661  18
   0   4  -5 32412.8 489.305 112
   0   4   5 32721.5 474.043  24
   0  -4   5 34405.4 478.290  30
   0   4  -5 32019.4 453.397 133
   0  -4   5 33866.4 459.454  51
   0  -4  -5 31866.5 454.279  90
   0   4   5 31957.4 451.189  78
   0   4  -5 32932.9 468.184  86
   0  -4  -5 31754.4 427.514 115
   0  -4  -6 312.516 38.0424   8
   0  -4  -6 408.407 26.8545  89
   0   4   6 441.035 40.5725  25
   0   4  -6 609.093 38.5256 121
   0  -4   6 508.248 42.8547  80
   0  -4   6 552.826 45.9078 143
   0  -4   6 539.669 29.9847  18
   0   4   6 519.593 36.5209  68
   0  -4   6 485.007 38.2642  14
   0  -4   6 599.394 50.7199   7
   0   4   6 405.563 40.0733 107
   0   4  -6 459.448 38.4021 102
   0   4   6 449.370 38.9507  62
   0  -4  -6 567.453 32.5072  46
   0   4   6 422.664 33.0283  78
   0   4   6 588.424 37.6651 122
   0   4  -6 467.170 41.3963 112
   0  -4  -6 441.975 35.3847  90
   0   4  -6 448.917 40.3002  73
   0  -4  -6 438.015 41.7103 108
   0   4  -6 511.707 47.7315 106
   0   4   6 452.633 36.4629  30
   0  -4  -6 452.033 42.4752 120
   0   4  -6 506.987 41.2954  94
   0  -4  -6 399.684 44.8345 144
   0   4  -6 539.791 35.0376 127
   0  -4  -6 461.906 42.0149  81
   0  -4   6 521.179 48.3398   3
   0   4   6 479.946 36.7020  15
   0   4   6 411.926 40.3314   5
   0   4  -6 474.450 32.5662  98
   0  -4  -6 440.465 40.8928   2
   0  -4  -6 470.594 33.3133 116
   0  -4   6 455.854 22.2398  23
   0  -4  -6 381.912 41.4264 141
   0   4   6 457.737 41.5403  79
   0  -4   6 473.941 46.9088   2
   0   4   6 445.426 35.7414  14
   0   4  -6 510.165 39.0525  86
   0   4   6 412.720 40.8709  11
   0  -4  -6 402.635 34.4067  71
   0  -4   6 952.125 54.8541 119
   0  -4   6 597.262 31.9831  40
   0  -4  -6 439.802 22.0228  96
   0  -4  -6 463.774 36.3250  75
   0   4  -6 522.635 25.9867 125
   0  -4   6 520.178 40.0110 120
   0   4   6 398.622 39.4933  24
   0   4  -6 491.623 36.6010 137
   0  -4   6 558.934 40.2539  30
   0   4  -6 519.866 29.9726   4
   0   4  -7 17906.6 269.030 125
   0   4   7 18859.2 323.999  79
   0  -4  -7 18069.8 334.724   2
   0   4  -7 18102.3 313.897  86
   0   4  -7 18005.0 342.554 106
   0   4  -7 18052.1 319.594  94
   0   4  -7 19094.5 317.400 112
   0   4  -7 18170.8 265.141  99
   0   4   7 17970.6 319.100  72
   0  -4  -7 17257.7 258.292  96
   0   4  -7 18215.8 298.099  98
   0  -4  -7 19043.8 326.235 108
   0  -4  -7 17863.5 278.942  93
   0  -4   7 18189.2 315.373 119
   0  -4  -7 18362.7 307.213  71
   0  -4  -7 18847.3 324.905  81
   0  -4   7 17723.1 260.392  23
   0  -4  -7 17780.2 331.864 141
   0   4  -7 18647.9 317.641  47
   0   4   7 18447.9 309.347  15
   0   4   7 18545.8 297.266  14
   0   4   7 18946.7 329.929   5
   0  -4  -7 18245.1 311.868  90
   0   4   7 18231.3 294.997 122
   0   4   7 19673.4 323.078  24
   0   4  -7 18735.3 312.096  73
   0  -4  -7 18355.4 278.461  89
   0  -4  -7 18108.1 311.836  75
   0  -4   7 18540.5 301.586  30
   0  -4   7 18895.2 314.109  80
   0  -4   7 18395.9 259.247  69
   0  -4  -7 18852.2 300.467 116
   0  -4  -7 18478.5 282.173  46
   0   4  -7 18824.0 298.365 137
   0  -4   7 18884.1 280.556  18
   0   4   7 18461.8 300.883  30
   0  -4   7 18021.0 339.039   7
   0   4   7 19063.0 296.277  68
   0   4   7 17317.8 312.511  10
   0   4   7 19605.9 331.849  11
   0   4   7 18248.6 310.154  62
   0   4   7 18527.5 322.834 107
   0  -4  -7 18639.5 325.076 120
   0  -4  -7 18190.7 335.337 144
   0  -4   7 18458.3 280.520  36
   0  -4  -8 1512.08 75.5311  81
   0   4   8 1633.10 82.7791  11
   0   4   8 1295.16 76.0465   5
   0   4  -8 1361.72 67.2393  98
   0  -4  -8 1433.81 63.5222 136
   0   4   8 1493.75 76.0864 107
   0  -4   8 1296.43 54.9411  40
   0  -4   8 1308.34 54.0452  18
   0  -4  -8 1610.24 69.6189 116
   0  -4  -8 1414.55 72.2467  75
   0   4   8 1425.24 61.3046  39
   0   4   8 1420.02 63.6887  45
   0  -4   8 1264.30 80.2363  35
   0  -4   8 1362.99 55.8920  36
   0  -4  -8 1661.74 97.4849  50
   0  -4   8 1374.84 46.3116  69
   0   4   8 1555.72 61.3047  68
   0   4  -8 1335.78 67.8417  91
   0   4  -8 1327.77 71.5230  86
   0  -4   8 1435.29 87.3568   3
   0  -4  -8 1545.06 81.5307 144
   0   4  -8 1268.98 47.6440  99
   0  -4   8 1657.24 72.8447  80
   0   4   8 1528.60 78.2965  24
   0   4  -8 1362.07 61.3707 137
   0  -4  -8 1484.24 80.5612 141
   0   4   8 1571.18 62.5542  14
   0   4   8 1467.74 71.5612  10
   0   4   8 1340.62 68.4702  15
   0   4  -8 1358.54 70.9844  47
   0  -4  -8 1375.09 53.4840  93
   0  -4   8 1337.26 47.4354  23
   0   4  -8 1282.67 72.8109  94
   0   4  -8 1340.55 66.0440  73
   0  -4   8 1326.77 74.4175 128
   0   4   8 1538.43 76.4757  79
   0   4  -8 1482.26 52.7757 125
   0  -4   8 1384.30 70.0209 119
   0   4  -8 1273.11 82.4869 106
   0   4   8 1963.63 71.5690 122
   0   4   8 1372.38 60.8740  30
   0   4  -8 1405.76 69.2663 112
   0  -4  -8 1525.40 73.1821  71
   0  -4  -8 1606.02 76.2415 120
   0   4   8 1403.40 68.4063  21
   0  -4  -8 1445.96 55.9573  89
   0  -4  -8 1577.20 76.2774  90
   0   4   9 35425.8 505.638  45
   0  -4   9 33177.6 535.008 128
   0  -4  -9 35158.3 531.198 116
   0   4   9 36089.3 492.792  68
   0  -4   9 34785.3 523.038 119
   0   4  -9 34648.0 530.490  91
   0  -4  -9 35842.6 533.456 120
   0   4   9 35779.4 544.911 107
   0  -4  -9 35813.0 498.217  89
   0  -4   9 33794.2 493.987  18
   0  -4  -9 35376.6 559.264 141
   0   4   9 36949.7 563.886  11
   0  -4  -9 33943.0 553.539 144
   0  -4   9 34810.1 497.291  40
   0  -4  -9 35213.2 594.442  50
   0  -4   9 35725.8 591.514   3
   0  -4  -9 34228.5 483.402  93
   0  -4   9 34441.4 498.431  36
   0  -4  -9 35266.3 513.527 136
   0  -4  -9 34919.3 551.211  90
   0  -4  -9 35149.9 544.669  81
   0   4   9 35269.2 533.087  21
   0   4  -9 34346.7 542.313 101
   0  -4  -9 36030.8 587.826   2
   0   4  -9 33969.2 475.441  99
   0  -4   9 34665.7 471.226  69
   0  -4   9 34692.6 519.236  80
   0   4  -9 33995.4 578.981 106
   0   4  -9 32786.0 528.280  98
   0   4   9 36320.9 550.329  24
   0   4   9 35236.9 510.140 122
   0   4   9 36205.8 544.937  79
   0   4  -9 34556.5 539.126  47
   0   4   9 35317.5 510.058  39
   0  -4   9 33582.5 564.185  35
   0   4  -9 34958.3 545.266  86
   0  -4  10 1538.15 99.5733   3
   0   4  10 1291.77 66.3653  39
   0   4  10 1223.98 66.6172  10
   0  -4 -10 1230.72 89.3690   2
   0   4 -10 1453.71 93.8947 106
   0  -4 -10 1371.31 75.1790 116
   0  -4 -10 1440.90 62.4642  46
   0   4  10 1253.08 73.5628  72
   0  -4 -10 1363.77 77.1140  81
   0   4 -10 1500.80 82.6680  86
   0   4 -10 1290.51 73.9537 145
   0   4  10 1208.91 72.0225  79
   0  -4  10 1350.06 69.0043 119
   0  -4  10 1380.70 63.8370  36
   0   4 -10 1432.17 76.2610  91
   0   4 -10 1291.89 76.0299  98
   0  -4 -10 1186.05 76.4968 141
   0   4 -10 1337.68 78.4227 101
   0  -4  10 1219.02 84.9427  35
   0   4  10 1169.98 72.0797  21
   0  -4 -10 1241.58 76.3679 144
   0  -4  10 1619.65 73.0173  80
   0   4  10 1151.74 71.2715 107
   0   4  10 1144.70 79.0877   5
   0   4 -10 1350.06 76.9302  47
   0  -4 -10 1199.35 79.2894  75
   0  -4  10 1384.50 63.0834  40
   0   4  10 1221.90 79.4859  24
   0   4 -10 1396.29 67.7331 111
   0  -4 -10 1177.05 89.4956  50
   0   4  10 1304.14 81.5433  11
   0  -4 -10 1175.26 77.4055  90
   0   4 -10 1435.69 89.9733  75
   0  -4 -10 1190.99 63.9898 136
   0   4  10 1295.23 63.6560 122
   0   4  11 1549.13 91.9282  24
   0  -4 -11 1356.51 87.5987  75
   0   4  11 1425.82 80.1710  60
   0   4  11 1432.14 81.2791  21
   0  -4 -11 1421.98 84.3638 141
   0  -4 -11 1425.12 89.0143  90
   0  -4 -11 1513.04 103.243   2
   0  -4  11 1269.78 98.5118   8
   0   4  11 1425.10 80.7896 107
   0  -4  11 1277.59 85.0556  35
   0   4 -11 1316.73 78.2279  47
   0  -4 -11 1567.11 84.9002 116
   0   4 -11 1275.46 66.0368 111
   0  -4  11 1264.93 65.0425  40
   0   4 -11 1233.94 79.6859  86
   0  -4  11 1279.50 65.4531  36
   0   4 -11 1281.30 80.9225  98
   0  -4 -11 1770.71 90.8088 108
   0  -4  11 1205.78 65.4554 119
   0   4  11 1602.22 83.9357  72
   0   4 -11 1309.89 91.6200  75
   0  -4 -11 1471.08 72.3051 136
   0   4 -11 1277.69 76.9743  91
   0  -4 -11 1565.44 104.709  50
   0   4  11 1392.47 71.3981  39
   0   4  11 1552.86 92.9963   5
   0   4  11 1384.80 69.1636 122
   0   4 -11 1309.98 81.1703 101
   0   4 -12 204.828 48.3603 106
   0   4  12 106.908 37.7775   5
   0  -4  12 175.181 50.8562   8
   0   4 -12 192.940 48.7098  90
   0   4  12 137.673 38.3183  21
   0  -4 -12 142.848 43.0640  75
   0  -4  12 127.844 29.4308  40
   0  -4  12 167.591 31.7677  36
   0  -4 -12 149.365 35.6948 108
   0   4 -12 208.945 41.9495 139
   0  -4 -12 222.899 52.9976  50
   0   4  12 123.605 33.2398  60
   0  -4  12 183.929 43.9355  35
   0   4  12 96.9421 36.9163  24
   0   4  12 182.745 34.9361  39
   0   4 -12 173.371 46.8251  75
   0   4 -12 186.461 40.0523  47
   0   4  12 164.624 45.0277  11
   0   4 -12 77.5455 32.4057  98
   0  -4 -12 279.729 36.8633 136
   0  -4 -12 86.5533 42.1116   2
   0   4 -12 271.059 44.7349 145
   0  -4 -13 1486.82 108.977  50
   0   4 -13 1599.36 106.660  89
   0  -4 -13 1426.32 100.042  90
   0  -4  13 1368.17 109.429   8
   0  -4 -13 1620.71 118.435   2
   0  -4  13 1562.88 77.7684  40
   0   4 -13 1525.40 91.1633 145
   0  -4  13 1539.27 78.6556  36
   0   4 -13 1620.16 111.805  90
   0   4  13 1474.87 83.4970  60
   0   4  13 1445.10 90.2761  21
   0   4  13 1362.06 92.2426  37
   0  -4 -13 1400.32 90.7613 116
   0   4 -13 1490.51 107.027  75
   0  -4 -13 1591.83 104.180  75
   0  -4  13 1387.86 94.6849  35
   0   4  13 1359.27 96.0598  11
   0   4 -13 1765.32 96.1158  47
   0  -4  13 1562.94 112.316  31
   0   4 -13 1678.09 102.264  98
   0  -4 -13 1496.50 85.2643  92
   0   4 -13 2097.97 126.170 106
   0   4 -13 1341.22 86.6465  91
   0   4  13 1540.09 88.2158  52
   0   4  13 1683.73 100.616  24
   0   4 -13 1528.40 94.2836 139
   0   4  13 1444.85 81.5666  39
   0   4  13 1400.34 98.0777   5
   0  -4  14 6688.77 213.769  35
   0  -4  14 7039.56 186.641  36
   0  -4 -14 6673.30 269.683  98
   0   4  14 6980.19 198.264  52
   0   4  14 6928.69 226.680  11
   0  -4  14 7148.35 186.937  40
   0  -4 -14 6646.45 257.713  74
   0   4 -14 7214.76 209.912  47
   0  -4 -14 6979.79 257.174 100
   0   4 -14 7050.83 246.240  90
   0  -4 -14 6705.34 240.072  50
   0   4  14 6588.22 211.279  37
   0  -4 -14 6637.43 212.885 116
   0  -4 -14 6853.77 231.812  75
   0  -4  14 7235.66 246.642  31
   0   4  14 6979.06 226.556   5
   0  -4  14 7320.73 255.688   8
   0  -4  14 7101.44 252.961  17
   0   4 -14 7250.72 237.016  89
   0  -4 -14 6642.94 227.744  90
   0   4 -14 7206.25 242.766 116
   0   4 -14 7286.77 249.897  75
   0   4 -14 6745.87 220.817  98
   0   4 -14 6953.70 209.563 145
   0   4  14 6324.72 185.477  39
   0   4 -14 7092.04 216.406 139
   0   4 -15 12774.5 305.105  47
   0   4  15 12906.9 335.285   5
   0  -4 -15 13229.3 375.244 100
   0  -4 -15 12969.9 387.260  74
   0   4 -15 12956.1 355.869 116
   0  -4  15 13117.1 284.557  36
   0   4 -15 13369.3 364.728  75
   0  -4 -15 12562.3 319.510 116
   0  -4  15 13190.5 282.858  40
   0  -4  15 12654.4 365.357  17
   0   4  15 13519.6 321.146  37
   0   4  15 13592.5 344.564  11
   0  -4 -15 12298.6 327.415 124
   0   4 -15 13181.2 315.539 145
   0   4 -15 13005.6 318.946 139
   0   4 -15 13057.4 342.599  89
   0  -4  15 12777.7 364.212   8
   0  -4 -15 12359.7 349.520  50
   0  -4 -15 13156.6 346.100  90
   0   4  15 13115.1 331.696  24
   0  -4 -15 13183.9 400.623  98
   0  -4 -15 12753.1 342.556  75
   0   4 -15 12766.3 358.029  90
   0   4  15 13181.8 291.498  52
   0   4  16 73306.9 1140.64   5
   0  -4  16 73374.0 1192.34  26
   0  -4 -16 70088.6 1113.40 124
   0  -4 -16 73073.3 1198.35 100
   0   4  16 71364.9 1077.64  61
   0  -4 -16 73219.1 1227.86  74
   0   4 -16 74710.0 1090.45  47
   0   4 -16 75444.4 1192.29  90
   0   4 -16 76188.2 1106.19 145
   0   4  16 74656.6 1134.93  24
   0  -4  16 74698.0 1198.84  17
   0  -4 -16 71426.1 1148.91  75
   0  -4  16 76127.8 1199.81   8
   0  -4  16 74517.8 1051.95  40
   0  -4 -16 69980.9 1108.64 116
   0   4 -16 76371.0 1180.09 116
   0  -4 -16 71738.6 1160.23  50
   0   4 -16 73755.6 1108.83 139
   0   4 -16 75701.1 1193.50  75
   0  -4 -16 72113.3 1153.16  90
   0   4  16 73197.5 1142.18  11
   0  -4  16 73803.2 1164.28  31
   0  -4 -16 72589.1 1253.02  98
   0   4 -16 75138.5 1153.56  89
   0  -4 -17 129322. 1935.44  98
   0   4  17 125968. 1724.01  61
   0   4  17 127171. 1745.75  37
   0  -4 -17 126771. 1903.81  74
   0   4 -17 128578. 1808.37  89
   0  -4 -17 125427. 1772.61 116
   0  -4  17 123580. 1848.05   8
   0  -4  17 128572. 1863.40  17
   0  -4 -17 126028. 1815.70  90
   0   4 -17 127370. 1764.45 139
   0  -4 -17 120035. 1749.43 124
   0   4  17 131232. 1812.12   5
   0   4 -17 131033. 1862.48  90
   0   4  17 126395. 1804.74  11
   0  -4 -17 124610. 1811.38  75
   0   4 -17 126927. 1838.66 116
   0  -4  17 125919. 1704.75  36
   0   4  17 124213. 1786.35  24
   0   4 -17 127524. 1754.26 145
   0  -4 -17 126319. 1854.31 100
   0   4 -17 130990. 1861.23  75
   0   4  17 129437. 1800.89  25
   0  -4  17 127584. 1819.94  31
   0  -4  17 128986. 1854.81  26
   0   4 -18 32833.6 598.511 139
   0   4  18 33287.4 629.768  25
   0  -4 -18 29807.3 592.419 116
   0  -4  18 33857.7 654.737  42
   0   4 -18 31931.6 663.139  90
   0  -4 -18 30869.7 710.464  98
   0   4  18 31826.6 616.885  24
   0   4 -18 32768.6 667.234  75
   0  -4 -18 31162.9 630.376  90
   0   4  18 31311.3 555.196  61
   0  -4  18 33646.2 671.694  17
   0  -4 -18 30809.7 628.264  75
   0  -4 -18 30257.3 686.668  74
   0  -4  18 31728.4 627.795  31
   0   4 -18 32087.8 571.962  47
   0  -4  18 31822.5 657.622   8
   0   4  18 31765.2 625.889  11
   0   4  18 31425.2 571.905  37
   0  -4  18 31814.5 554.039  36
   0   4 -18 32690.5 654.560 116
   0  -4  18 31724.2 551.354  40
   0  -4 -18 30914.4 651.391 100
   0   4  18 30890.1 571.936  78
   0  -4 -18 30809.7 625.734  50
   0   4 -18 32119.0 587.342 145
   0   4 -18 32505.5 628.596  89
   0  -4  18 30856.4 651.486  26
   0   4  19 6580.49 215.838  36
   0   4 -19 6952.19 246.427  89
   0  -4  19 7100.60 256.587  42
   0  -4 -19 6491.49 238.526  50
   0   4  19 6789.27 244.443  25
   0   4  19 6761.47 213.156  37
   0  -4  19 6915.13 224.336  51
   0   4 -19 6859.93 267.140  90
   0   4 -19 6829.11 266.663  75
   0  -4 -19 6398.91 251.298 100
   0   4  19 6957.55 219.816  78
   0  -4  19 6936.57 244.395  31
   0   4  19 6725.08 201.271  61
   0  -4 -19 6569.31 287.338  98
   0  -4  19 7294.15 269.317  21
   0   4 -19 6875.28 259.201 116
   0   4 -19 6826.06 211.443  47
   0  -4 -19 6694.95 248.152  90
   0   4  19 6970.41 249.939  11
   0  -4  19 6717.22 205.684  36
   0  -4 -19 6600.75 280.782  74
   0   4 -19 7093.31 229.842 139
   0  -4 -19 6988.23 251.884  75
   0  -4  19 6817.91 262.270  17
   0  -4 -19 6254.94 225.303 116
   0  -4  19 7018.95 265.662  26
   0   4  19 7041.92 244.789  24
   0  -4 -20 3858.33 181.450 105
   0  -4 -20 3751.91 180.316 100
   0  -4  20 3350.68 178.416  26
   0  -4 -20 3472.18 203.202  98
   0   4  20 3671.53 156.289  36
   0   4  20 3859.15 179.395  25
   0   4 -20 3753.56 173.456  89
   0   4  20 3581.58 161.307  76
   0   4  20 3766.70 175.191  24
   0   4 -20 3666.92 158.364 139
   0  -4  20 3622.59 159.175  51
   0  -4  20 3706.08 185.046  21
   0  -4 -20 3717.92 204.500  88
   0   4 -20 3669.57 187.708  90
   0  -4  20 3584.14 184.819  17
   0  -4 -20 3770.63 177.557  75
   0   4  20 3790.14 149.713  37
   0   4  20 3647.92 152.381  57
   0   4 -20 3713.83 184.792 116
   0  -4 -20 3730.18 204.945  74
   0  -4 -20 3645.64 168.052  50
   0  -4  20 3839.75 178.619  42
   0   4 -20 3875.83 194.940  75
   0  -4  21 863.643 93.7722  26
   0  -4 -21 811.954 84.6420 100
   0  -4 -21 758.882 86.5310 105
   0  -4  21 997.861 86.9734  51
   0   4  21 821.668 76.5402  36
   0  -4  21 807.147 92.6216  21
   0   4  21 780.346 87.2494  25
   0   4 -21 798.013 91.8554  75
   0   4  21 881.180 82.4492  76
   0  -4  21 693.750 84.9787  39
   0  -4  21 815.680 84.2330  42
   0   4  21 857.866 73.6154  57
   0  -4 -21 708.675 99.0416  74
   0  -4 -21 718.729 81.7493  75
   0   4  22 80.1404 36.1901  40
   0  -4  22 136.670 48.0793  39
   0   4  22 70.2585 37.3678  57
   0  -4 -22 86.3579 55.6469  88
   0  -4 -22 91.3496 43.7134 105
   0  -4 -22 96.4905 44.3093  75
   0  -4  22 145.606 45.1657  42
   0   4  22 108.820 40.4512  36
   0   4 -22 145.356 49.6927 116
   0   4 -22 102.553 40.2531 136
   0   4 -22 138.459 52.6749  75
   0  -4 -22 118.492 57.7614  98
   0   4 -22 197.890 43.5899  89
   0  -4  22 153.618 45.0120  51
   0  -4 -22 64.3280 54.0893  74
   0   4  22 153.068 42.1670  69
   0   4  22 132.027 42.7333  76
   0  -4 -23 7820.95 255.312  88
   0   4  23 8116.74 203.138  69
   0   4  23 7605.38 211.624  76
   0  -4 -23 8009.40 263.369  98
   0  -4 -23 7925.38 230.763 105
   0   4 -23 8065.29 242.252  75
   0   4  23 8022.22 207.805  40
   0  -4 -23 7146.09 209.941  75
   0  -4  23 7882.16 220.294  51
   0   4  23 7731.21 194.130  57
   0   4 -23 8552.59 244.535 116
   0  -4  23 7697.46 225.689  39
   0   4 -23 8287.50 223.848  89
   0   4 -24 33.3477 33.5802 116
   0  -4 -24 5.67465 28.6200 105
   0   4 -24 35.3847 29.3302  89
   0  -4 -24 32.3579 35.7282  88
   0   4  24 40.1868 25.3741  76
   0   4 -24 5.57907 28.3441 105
   0  -4  24 28.0207 32.1531  64
   0   4  24 30.1357 30.8960  87
   0   4  24-2.11448 26.6297  69
   0   4 -24 3.11290 32.0847  75
   0  -4 -25 65.1163 31.7056  88
   0   4  25 83.3443 30.6955  87
   0   4 -25 25.2313 21.3815  89
   0  -4 -25 52.9196 24.2733 105
   0  -5   0 30.5065 19.9530  58
   0   5   0 10.7785 19.2148  68
   0  -5   0 16.4853 16.4731  29
   0  -5   0 21.1068 21.7618  35
   0   5   0 48.6570 18.1151  19
   0  -5   0 1.44264 18.3463  56
   0   5   0 103.504 19.3174  33
   0   5   0 6.72933 18.5280 114
   0  -5   0 46.5790 10.4765   1
   0   5   0 52.2533 7.75428   6
   0   5   0 27.2024 16.4368  12
   0   5   0 15.3927 16.6917  28
   0   5   0 434.896 43.0475 107
   0  -5   0 56.6648 27.0605 144
   0   5   0 27.7134 13.3805  85
   0   5   0 11.5636 16.7818  62
   0  -5   0 28.7618 20.8667 126
   0  -5   0 138.176 24.3997  70
   0   5   0 12.9845 15.8914  27
   0   5   0 12.7915 18.3548  53
   0   5   0 17.4474 16.3430   9
   0   5   0 12.5245 17.3491  14
   0   5   0 47.3510 18.5621  34
   0   5   0 141.792 18.0562  16
   0  -5   0 8.05299 10.0660   3
   0   5   0 15.2964 11.5387  38
   0   5   0 24.2276 18.5411  49
   0  -5   0 24.6470 17.6839  25
   0   5   0 31.9970 19.2504  10
   0  -5   0 92.5133 19.5242  15
   0   5   0 60.1281 15.6611  22
   0  -5   0 466.891 42.9202 108
   0   5   0 35.6840 20.3581  45
   0  -5   0 12.5812 18.5587  11
   0  -5   0 58.7285 8.15079  88
   0   5   0 409.113 41.8717  79
   0   5   1 7410.40 161.019  14
   0   5  -1 6976.55 156.365  14
   0  -5  -1 7609.32 161.864  25
   0   5   1 7049.49 174.572  79
   0   5   1 7439.77 155.901  27
   0  -5   1 7079.06 136.804   3
   0  -5  -1 7792.81 143.529  15
   0   5  -1 7216.08 142.557  27
   0   5   1 7269.29 143.287  33
   0  -5   1 7020.89 156.507  25
   0  -5   1 7676.02 158.351  56
   0  -5  -1 7420.27 151.049  24
   0   5  -1 7290.24 117.308  18
   0   5  -1 7001.12 119.841  95
   0  -5   1 7143.63 154.718  70
   0   5   1 7519.96 159.877  62
   0  -5  -1 7482.31 158.047  35
   0  -5   1 7325.06 144.509  15
   0   5   1 7145.07 125.994  85
   0   5  -1 6874.83 140.641  85
   0   5  -1 7088.99 115.759  40
   0  -5   1 7147.58 178.197 144
   0   5  -1 8152.32 142.782  33
   0  -5  -1 7123.13 159.005  11
   0   5   1 7293.04 159.571  68
   0  -5  -1 7310.27 127.687  74
   0   5   1 7168.30 154.217  34
   0   5   1 7847.57 159.332  19
   0  -5   1 7153.46 175.214 108
   0   5   1 7380.39 160.422  10
   0   5  -1 7282.97 177.378 107
   0  -5  -1 7300.44 154.322  67
   0   5   1 7739.51 158.172 131
   0  -5  -1 7476.06 174.385 126
   0   5  -1 7247.17 152.562  10
   0  -5   1 7236.16 159.190  11
   0   5  -1 7630.85 149.419  28
   0   5   1 7055.55 159.890  45
   0   5   1 7045.22 175.501 107
   0   5   1 7241.33 160.534  53
   0   5  -1 7345.30 117.677  32
   0   5  -1 7557.69 147.716  60
   0   5   1 7373.05 162.820 114
   0  -5   1 7422.86 180.531 120
   0  -5  -1 7557.63 157.772  70
   0  -5  -1 6941.95 182.257 144
   0   5   1 7330.76 145.300  22
   0   5   1 7117.26 154.449  12
   0  -5  -1 7627.20 159.218  58
   0   5   1 7470.29 166.237 117
   0   5   1 8071.36 144.322  16
   0  -5   1 7416.25 150.279  64
   0  -5  -1 7386.47 154.153  29
   0   5  -1 7309.26 158.594  68
   0   5  -1 7061.78 175.392  73
   0  -5   1 7566.43 158.561  12
   0  -5  -1 7374.22 177.151 108
   0   5  -1 6783.96 160.307  49
   0  -5   1 6980.67 161.963 126
   0   5  -1 7003.86 154.923  45
   0  -5   1 7054.84 124.272   1
   0   5  -1 7375.31 146.678   9
   0   5  -1 7145.66 151.017  62
   0   5  -1 7130.84 126.751  38
   0  -5   1 7295.26 167.730  35
   0   5  -1 7020.43 139.768  52
   0   5  -1 7311.80 156.872 135
   0  -5   1 7218.66 180.546 143
   0   5  -1 7428.79 116.476  36
   0  -5  -1 6769.79 110.268   3
   0  -5  -1 7013.51 153.630  56
   0  -5   1 7251.59 153.161  29
   0   5  -1 7596.05 157.683 131
   0   5  -2 25451.7 354.784  52
   0  -5   2 25509.5 377.274   3
   0  -5  -2 26230.5 367.896  21
   0   5  -2 25455.1 382.772  85
   0   5  -2 23633.3 329.887  90
   0   5   2 26732.7 380.192  22
   0   5  -2 26354.9 421.342 107
   0   5   2 25926.3 391.311  34
   0   5   2 25580.3 396.346  45
   0   5  -2 25440.5 320.038  37
   0   5  -2 25176.8 385.803 135
   0  -5  -2 23919.1 374.830  35
   0   5   2 26332.3 395.078  27
   0  -5  -2 25021.1 367.470  74
   0  -5  -2 25995.0 385.869  24
   0   5  -2 25936.9 365.259  60
   0   5  -2 25863.0 390.287  68
   0   5   2 26199.2 391.184  19
   0   5  -2 26170.4 378.582  62
   0   5   2 25727.7 398.118 117
   0   5   2 25676.3 416.270  79
   0   5  -2 24488.6 315.638  32
   0   5  -2 25971.1 418.928  73
   0   5  -2 26294.6 408.964 138
   0  -5   2 25341.5 379.407  64
   0  -5  -2 23960.7 394.952   5
   0   5  -2 26083.9 390.208  14
   0   5  -2 25185.0 332.510  61
   0   5   2 25705.8 394.344  62
   0   5   2 25377.7 393.779  14
   0   5   2 25531.7 379.252  87
   0   5  -2 24969.2 318.685  69
   0  -5   2 25048.6 421.142 143
   0   5  -2 25723.0 368.892  28
   0   5  -2 25408.8 337.943  20
   0   5   2 26450.1 374.099  16
   0  -5   2 25669.0 418.945 144
   0   5   2 25790.6 392.504  53
   0  -5  -2 26091.6 372.342  15
   0  -5   2 25381.7 389.149  19
   0   5  -2 25975.9 365.999   9
   0   5  -2 23128.0 329.105  75
   0  -5   2 25755.1 420.848 120
   0   5   2 26144.2 394.541  68
   0   5   2 25265.5 416.889 107
   0  -5   2 24737.8 388.441 126
   0  -5  -2 25999.0 420.849 126
   0   5   2 25737.2 396.604  10
   0  -5  -2 25994.0 392.749  58
   0  -5   2 25205.3 374.097  16
   0   5   2 25566.1 394.997 114
   0  -5  -2 25324.6 426.915 144
   0   5  -2 25437.8 376.713  10
   0  -5   2 26170.3 389.447  56
   0   5  -2 25478.1 346.187  95
   0  -5  -2 25552.3 417.048 108
   0  -5  -2 27733.1 388.560  63
   0  -5   2 24302.4 411.855 108
   0   5  -2 25247.6 333.660  36
   0   5   2 25788.8 389.765  12
   0  -5  -2 26336.9 389.914  67
   0   5  -2 25321.4 360.705  27
   0   5  -2 24303.7 397.232  49
   0  -5   2 26053.0 390.297  12
   0  -5  -2 26124.1 398.898  11
   0   5   3 240.868 35.9452  79
   0  -5  -3 403.808 32.3263  21
   0  -5  -3 287.917 38.6776 108
   0  -5  -3 195.054 35.5834 126
   0  -5  -3 190.892 12.7769  31
   0   5   3 205.915 29.1493  25
   0   5   3 144.975 27.9340  45
   0  -5   3 112.791 22.0837   2
   0  -5  -3 269.998 32.8795  67
   0   5  -3 106.006 19.7450  62
   0   5   3 307.711 32.8293  12
   0   5  -3 97.2376 24.3895  85
   0   5  -3 158.035 26.7881 121
   0  -5   3 157.521 30.7377 144
   0   5   3 157.067 29.0177  62
   0  -5   3 113.647 22.9541 126
   0  -5   3 72.8172 26.9152 108
   0   5  -3 358.717 39.9042  73
   0  -5   3 245.183 36.5289 120
   0   5   3 301.605 21.4357   1
   0  -5   3 166.203 23.9139  16
   0   5   3 164.612 26.9001  53
   0   5  -3 157.818 18.3565   9
   0   5  -3 277.893 31.6462 135
   0   5  -3 122.176 18.3737 133
   0   5  -3 146.209 19.5283  60
   0   5   3 446.152 39.2528 117
   0  -5   3 113.079 23.9564   3
   0   5  -3 141.380 21.6820  10
   0  -5  -3 204.144 21.8793  17
   0   5   3 252.874 28.1732  87
   0  -5   3 140.990 26.3904  12
   0  -5   3 123.886 23.0310  22
   0   5   3 257.526 31.2183  68
   0   5   3 282.680 30.8905  19
   0   5  -3 360.987 14.6207  20
   0   5   3 192.209 28.9026  14
   0   5   3 139.376 27.8205  10
   0   5  -3 515.505 46.6234 107
   0  -5  -3 506.581 44.7629   5
   0  -5   3 157.751 24.6018  64
   0   5  -3 119.413 26.8817  49
   0   5   3 264.453 37.7528 107
   0  -5  -3 194.192 37.2842 144
   0  -5   3 238.685 30.4731  19
   0   5  -3 144.014 16.2207  52
   0  -5   3 88.3961 29.9532 143
   0  -5  -3 184.587 19.7232 105
   0  -5  -3 200.692 29.2822  24
   0   5  -3 114.937 26.5097 138
   0   5  -3 109.536 16.8170  75
   0   5  -3 90.4326 16.3531  94
   0  -5  -4 460.622 23.4257 113
   0  -5  -4 381.974 19.7482  42
   0   5  -4 328.481 30.9016 121
   0   5   4 340.414 37.3769  25
   0  -5  -4 438.346 31.0382 105
   0  -5   4 306.295 41.1201 120
   0   5  -4 559.230 50.2228  73
   0  -5  -4 280.255 30.9344  21
   0  -5  -4 292.858 31.6426  65
   0  -5  -4 311.427 28.6372  17
   0   5   4 289.571 31.9995  53
   0  -5  -4 259.665 14.4711  96
   0  -5   4 752.752 45.4418  64
   0   5  -4 319.151 26.4327 127
   0   5  -4 271.247 24.4156  10
   0  -5   4 301.662 30.8807  22
   0   5   4 392.602 31.6946  76
   0   5  -4 378.707 38.0047 138
   0  -5  -4 268.064 18.4075  75
   0  -5   4 295.831 40.1659 143
   0   5  -4 320.723 27.3380 133
   0  -5   4 336.828 30.6882 126
   0  -5  -4 236.149 36.4587  81
   0   5   4 420.304 39.1133 117
   0   5  -4 316.283 37.5866  85
   0   5  -4 408.629 24.3187   9
   0   5   4 292.910 33.7307  68
   0  -5   4 359.972 37.3014   3
   0  -5  -4 395.386 42.4162   5
   0  -5  -4 270.684 25.7870  59
   0   5   4 442.680 39.9954  45
   0   5  -4 317.335 18.2863 130
   0   5  -4 313.301 27.1584  94
   0  -5  -4 257.855 36.8667 108
   0  -5  -4 500.207 43.7643  63
   0  -5  -4 296.719 27.5855  26
   0   5   4 248.832 34.8611  10
   0   5   4 299.156 32.8015  14
   0  -5   4 261.335 37.9092   7
   0   5   4 356.621 25.5053   1
   0  -5  -4 308.670 43.1385 126
   0  -5  -4 641.930 41.4274   8
   0  -5   4 292.522 30.2642  51
   0   5   4 235.339 38.4641 107
   0   5   4 301.921 29.1046  15
   0   5   4 280.975 34.0689  11
   0  -5  -4 381.247 35.7237 134
   0   5   4 319.197 40.4532  79
   0  -5   4 277.277 33.6702  19
   0   5   4 804.810 45.8600  87
   0   5  -4 335.281 36.7321  49
   0  -5   4 257.777 31.2763   2
   0  -5  -4 279.691 43.5976 144
   0  -5   4 421.976 35.1652  16
   0   5  -5 29952.9 413.597 127
   0   5   5 29181.8 443.297 117
   0   5  -5 28261.2 418.532  94
   0   5   5 28368.2 435.103  68
   0  -5  -5 28647.1 475.337 141
   0   5  -5 28180.8 461.316 112
   0  -5  -5 28040.9 394.728  90
   0  -5  -5 28608.5 423.746  17
   0   5   5 28086.3 464.390 107
   0  -5  -5 28996.0 396.161  75
   0  -5   5 28555.5 445.748   2
   0   5   5 30976.4 456.203  11
   0  -5   5 27636.3 403.536 126
   0   5  -5 29505.3 424.957 121
   0   5   5 27416.3 404.758   1
   0   5  -5 28646.7 413.714 133
   0  -5   5 29735.9 427.959  16
   0  -5  -5 29174.3 419.702 105
   0   5  -5 29221.4 429.566 102
   0  -5   5 28354.6 468.328   7
   0   5  -5 29025.3 458.076  73
   0  -5   5 29142.0 462.284   3
   0   5  -5 27844.1 451.699  49
   0   5  -5 28954.9 428.375  86
   0   5   5 29331.8 415.184  78
   0   5  -5 29076.2 397.483   4
   0  -5  -5 28723.5 466.513 108
   0  -5   5 28165.9 467.325 143
   0   5   5 28612.2 449.061  25
   0   5   5 27353.3 447.070  10
   0  -5   5 28548.5 458.459 120
   0  -5  -5 28529.3 436.289  65
   0  -5  -5 29479.6 395.049 113
   0   5   5 28523.3 464.496  79
   0  -5   5 29933.1 447.858  12
   0  -5  -5 28798.5 436.558   8
   0  -5  -5 28952.9 487.358 126
   0   5   5 28276.5 438.068  14
   0  -5   5 29562.2 446.479  19
   0  -5  -5 29172.9 466.794  81
   0  -5   5 26709.4 369.891   6
   0   5  -5 26254.3 370.974  97
   0   5   5 29375.3 425.240  76
   0  -5  -5 28962.4 484.577 144
   0  -5  -5 30143.0 419.461  59
   0  -5  -5 28887.2 474.243 120
   0   5  -5 27557.9 383.354 130
   0  -5  -5 28965.1 423.865 134
   0   5   5 29291.3 425.373  15
   0   5   5 28804.9 443.283  45
   0   5  -6 12998.5 259.838  49
   0  -5  -6 12874.2 221.361  75
   0   5   6 11924.1 250.461  10
   0  -5  -6 12723.3 235.017 105
   0  -5   6 12462.1 191.316   6
   0   5  -6 13104.5 230.179 133
   0   5   6 13046.0 240.786  68
   0  -5  -6 12902.7 273.509 120
   0   5  -6 13410.8 264.269 112
   0   5  -6 13298.6 243.256 137
   0   5  -6 13017.2 237.968  94
   0  -5   6 13347.7 257.840  12
   0  -5   6 13064.5 269.546 143
   0   5   6 13361.9 270.423 107
   0   5  -6 13250.0 213.646   4
   0  -5   6 13376.3 261.177  80
   0  -5   6 13789.1 283.381  35
   0   5   6 13225.0 259.921  25
   0  -5  -6 13265.6 222.571 134
   0   5   6 12912.6 236.686  15
   0  -5   6 13251.6 263.613 119
   0   5   6 12758.0 227.702  78
   0  -5  -6 12149.7 265.606 108
   0  -5  -6 13069.8 217.136  46
   0   5   6 13730.3 263.849  11
   0   5  -6 13790.6 237.003 121
   0   5   6 12807.6 265.546  79
   0  -5  -6 12695.8 252.487   8
   0   5  -6 13756.2 229.726 127
   0   5   6 13064.2 237.631  76
   0  -5  -6 12633.7 266.933  81
   0   5   6 13288.7 244.710  14
   0  -5   6 12464.5 234.967  16
   0  -5  -6 12467.7 220.471  90
   0  -5  -6 12625.3 250.930   2
   0  -5  -6 12335.4 273.327 141
   0  -5   6 13535.3 259.898 120
   0  -5  -6 12810.6 280.523 144
   0   5  -6 13125.2 243.421 102
   0   5  -6 12011.7 198.508  97
   0  -5  -6 12973.0 234.521  71
   0   5   6 12647.9 245.742  45
   0   5   6 12939.0 248.257 117
   0  -5   6 13185.5 261.642   2
   0   5  -6 13141.1 242.892  86
   0  -5   6 12741.1 233.698  51
   0  -5   6 13288.5 214.658  18
   0   5   7 82732.1 1064.92  11
   0  -5   7 76865.2 1059.27 143
   0   5   7 78629.4 1011.22  78
   0  -5  -7 77735.2 1067.53  81
   0  -5  -7 78808.6 1072.77 120
   0   5   7 69041.0 1036.02  10
   0   5  -7 78305.3 1046.95  47
   0   5   7 77905.2 1065.07  79
   0   5   7 77438.9 1039.61  62
   0  -5   7 78978.4 1050.25  80
   0   5  -7 74487.2 987.128   4
   0   5  -7 76849.5 1019.02 137
   0   5  -7 75449.4 1047.33 112
   0  -5  -7 76563.7 1013.50  75
   0  -5   7 78300.6 1084.00   3
   0  -5  -7 72606.7 1052.72   2
   0  -5   7 77345.7 1051.66 119
   0   5   7 78414.5 1020.40  68
   0  -5  -7 79326.6 1027.49  71
   0  -5   7 76203.0 966.455   6
   0  -5  -7 78751.9 1069.27 108
   0   5   7 80642.3 1071.17 107
   0  -5  -7 77205.2 1081.22 141
   0  -5  -7 78432.1 1001.89 116
   0   5   7 79483.9 1025.94  14
   0  -5  -7 75060.2 1011.62  90
   0   5  -7 76893.3 1033.41  86
   0   5   7 78404.5 1024.27  76
   0   5  -7 76104.2 1051.56  49
   0   5  -7 72820.5 967.878 125
   0   5  -7 74323.2 1027.59  94
   0   5   7 79814.4 1058.66  25
   0   5  -7 74569.6 1071.35 106
   0  -5   7 80615.9 1023.65  51
   0  -5   7 76643.0 1084.86  35
   0  -5   7 74834.2 1033.05 120
   0  -5  -7 79605.4 1090.96 144
   0   5   7 77160.0 1031.04  45
   0   5   7 80204.5 1029.46  15
   0  -5   7 73438.7 1020.70  16
   0  -5   7 74451.6 987.598  18
   0   5   8 10956.1 248.935  79
   0  -5  -8 10633.0 248.613 108
   0   5  -8 11268.6 237.941 112
   0  -5   8 11593.4 225.047  51
   0  -5  -8 10930.4 225.057  90
   0   5  -8 11254.5 218.579 137
   0  -5  -8 11109.3 225.194  75
   0  -5   8 11186.8 268.753   3
   0   5   8 10837.9 229.947  62
   0   5   8 11051.1 238.767  24
   0   5   8 11126.1 217.457  14
   0   5   8 10753.1 245.133  25
   0  -5  -8 10663.6 257.566 141
   0   5   8 11313.3 250.769  11
   0   5   8 10347.2 232.147  10
   0  -5   8 11487.6 203.175  36
   0  -5   8 11047.3 200.619  40
   0  -5  -8 10620.7 246.415 120
   0   5  -8 10432.4 256.366 106
   0  -5   8 10960.5 236.486 119
   0   5   8 10916.0 221.901  45
   0   5  -8 10815.8 237.235  47
   0   5   8 10812.4 215.490  78
   0   5  -8 10700.2 230.555  94
   0  -5   8 10900.1 264.189  35
   0   5  -8 10729.2 227.309  91
   0  -5   8 10935.3 233.050  80
   0   5  -8 11442.3 236.858  86
   0  -5  -8 10877.9 274.785  50
   0  -5  -8 10590.9 196.700  93
   0   5   8 10981.1 250.955 107
   0  -5  -8 11017.9 212.153 116
   0  -5  -8 10673.7 247.794  81
   0   5   8 11358.3 229.305  15
   0  -5  -8 10650.4 259.838 144
   0   5   9 1984.34 88.1457  76
   0   5   9 1882.87 80.5918  78
   0   5  -9 2106.48 91.2619  91
   0  -5  -9 1969.70 103.969 144
   0  -5  -9 1975.61 89.3419  90
   0   5  -9 2034.12 89.7850 112
   0   5   9 2035.45 88.3229  62
   0  -5  -9 1784.10 95.4206  81
   0  -5   9 1988.85 109.128  35
   0  -5   9 1996.50 75.3791  36
   0  -5   9 2060.79 90.9894 119
   0   5   9 2079.37 100.960 107
   0  -5  -9 1795.35 112.248  50
   0  -5  -9 1941.44 81.4867 116
   0  -5  -9 2136.72 102.840 108
   0   5  -9 2069.79 88.7555  73
   0   5  -9 2049.46 108.444 106
   0  -5   9 1958.44 99.2286 128
   0  -5   9 1890.94 87.2783  80
   0  -5  -9 2097.26 107.787   2
   0  -5   9 1936.15 73.1257  40
   0   5  -9 2000.80 101.528  75
   0   5   9 1884.02 98.3659  25
   0   5  -9 2013.71 94.9328  47
   0  -5  -9 2174.29 99.7275 120
   0   5  -9 2110.03 95.1460  86
   0   5   9 1833.15 93.2311  24
   0   5   9 2311.66 106.794  11
   0   5   9 1874.07 87.8799  10
   0  -5   9 2026.60 111.219   3
   0   5 -10 74496.4 1022.43  73
   0   5  10 74977.8 1024.88  62
   0  -5  10 71921.9 1049.45 128
   0  -5 -10 73476.4 1047.69  90
   0   5 -10 74359.0 1084.65  75
   0  -5  10 74509.8 993.068  40
   0   5  10 72275.9 1062.21 107
   0   5 -10 71763.9 1075.82  90
   0   5 -10 75536.4 1041.67  91
   0  -5 -10 74801.3 1050.98  75
   0  -5  10 75471.0 995.614  36
   0  -5  10 73854.6 1024.84  80
   0  -5 -10 75473.4 1071.31 108
   0  -5 -10 74797.9 1081.40 144
   0   5  10 74331.1 1069.12  25
   0  -5 -10 74125.2 1025.06 116
   0  -5  10 75501.1 1095.22  35
   0   5  10 76664.9 1060.31  24
   0  -5 -10 75636.1 1124.53  50
   0  -5  10 75125.4 1031.98 119
   0   5  10 75179.1 1040.32  76
   0   5  10 77339.6 1057.30  60
   0   5 -10 76711.3 1058.36  47
   0  -5  10 76584.1 1113.78   3
   0  -5 -10 71922.5 1095.73   2
   0  -5  11 48554.2 776.023  35
   0  -5  11 47400.0 798.610   8
   0   5  11 50542.8 766.444  11
   0   5 -11 49239.1 740.194  47
   0  -5  11 48471.0 681.395  36
   0   5  11 48618.7 743.142  24
   0   5 -11 48375.9 770.558  75
   0   5  11 48361.8 732.992  60
   0   5  11 46708.6 697.794  62
   0   5  11 49370.5 757.879  25
   0   5 -11 48340.6 731.999 145
   0  -5 -11 45208.2 780.739   2
   0   5 -11 45096.6 691.047 111
   0   5  11 46574.7 704.160  78
   0   5  11 48107.9 745.576  79
   0   5  11 46953.3 719.238  76
   0  -5 -11 47584.0 738.628  75
   0   5 -11 48661.0 788.164 106
   0  -5 -11 43974.9 727.434  90
   0  -5 -11 47986.9 803.420  50
   0  -5 -11 47847.7 749.780  81
   0  -5  11 47310.8 678.412  40
   0   5  12 25.0678 30.4271  52
   0   5  12 86.5212 37.9372  25
   0   5  12 32.1740 31.8041  60
   0  -5 -12 34.8139 28.2523  81
   0   5  12 18.4142 37.4237  11
   0  -5 -12 27.4188 25.5066  75
   0   5  12 53.8818 33.7217  79
   0  -5 -12 14.1029 39.8421  50
   0   5 -12 12.1328 33.5560  90
   0  -5  12 193.537 33.5218  36
   0  -5  12 258.766 35.7539  40
   0   5 -12 25.8808 41.8820 106
   0   5  12 61.3248 30.9105 107
   0   5 -12 89.8905 35.1650 145
   0   5 -12 3.18869 28.4004  47
   0  -5 -12 62.2507 32.7555  92
   0   5 -12 58.3879 32.7740  91
   0  -5 -12 9.22925 33.8717   2
   0   5 -12 4.04213 33.1718  75
   0  -5  12-11.7391 32.8184  35
   0  -5 -12-3.46155 26.7846  90
   0  -5  12 23.2408 38.9821   8
   0   5  12 30.6041 33.5386  24
   0   5  12 84.6069 31.8566  78
   0   5 -13 909.119 74.2628  47
   0   5  13 795.565 68.1609  60
   0  -5  13 883.765 82.4040  35
   0  -5 -13 650.185 71.5177  90
   0  -5 -13 869.751 72.2458  92
   0   5 -13 763.232 83.9633 106
   0   5 -13 877.379 84.6533  75
   0  -5 -13 767.072 73.7022  75
   0  -5  13 789.443 60.0787  36
   0   5 -13 945.378 87.6745  89
   0  -5 -13 887.131 96.4193  74
   0   5  13 774.212 65.8469  78
   0   5 -13 974.448 88.8455  90
   0   5 -13 906.100 77.4944 139
   0  -5  13 861.784 92.0805   8
   0  -5  13 814.860 89.9620  31
   0   5 -13 1098.78 82.0879 145
   0   5  13 770.327 77.0882  11
   0   5  13 752.042 75.1013  37
   0  -5 -13 808.888 89.5040  50
   0   5  13 808.644 72.4779  52
   0  -5  13 824.947 76.4620 109
   0  -5 -13 673.358 83.1648   2
   0   5 -13 869.023 74.5683  91
   0  -5  13 879.628 60.6968  40
   0   5 -14 187.001 55.8355  89
   0  -5  14 270.323 65.5054  17
   0  -5  14 159.255 59.5550   8
   0   5  14 174.221 52.8825  24
   0   5  14 197.112 43.6938  78
   0  -5  14 275.274 57.7283  35
   0  -5 -14 188.786 65.8052  98
   0  -5 -14 158.344 62.5780 100
   0   5 -14 203.232 55.8839  90
   0  -5  14 230.119 65.6426  31
   0  -5 -14 216.643 49.1966  90
   0   5 -14 177.536 45.6844  47
   0  -5 -14 181.296 43.6185  92
   0  -5 -14 269.279 53.9141  75
   0   5 -14 284.589 63.3118  75
   0  -5  14 208.271 40.8432  36
   0  -5  14 209.391 39.3264  40
   0   5 -14 181.026 46.7125 145
   0  -5 -14 147.478 56.2109  50
   0   5  14 130.333 47.1768  37
   0   5 -14 230.431 58.4227 116
   0   5 -14 161.003 49.2304 139
   0   5  14 150.766 49.7171  25
   0   5  14 154.738 52.3614  11
   0   5  14 148.367 42.1655  52
   0   5  14 194.355 42.7123  60
   0  -5 -14 111.383 56.9600  74
   0   5  14 181.744 47.0807  76
   0   5 -15 66600.0 1058.14 116
   0   5  15 63240.6 985.709  76
   0  -5 -15 64441.2 1111.75  74
   0  -5 -15 62672.5 1018.10  90
   0   5  15 64402.8 1026.47  25
   0  -5  15 64791.7 1081.35   8
   0  -5 -15 65295.9 1106.97 100
   0   5  15 65918.8 1036.81  11
   0   5 -15 67125.7 1012.55 139
   0  -5 -15 63983.4 1131.08  98
   0   5 -15 66854.3 1067.89  75
   0  -5  15 66926.9 1093.21  17
   0   5  15 63946.3 967.870  78
   0   5 -15 65659.9 1062.97  90
   0  -5 -15 64452.8 1040.24 124
   0   5  15 64643.6 966.648  52
   0   5 -15 67658.6 1003.82 145
   0   5 -15 67199.8 1050.99  89
   0   5  15 66080.0 1018.24  24
   0  -5 -15 63725.6 1021.71  75
   0   5 -15 65770.1 995.116  47
   0  -5 -15 62828.7 1067.86  50
   0   5  16 2404.19 147.257  11
   0   5 -16 3006.70 164.122  89
   0  -5 -16 2327.71 175.227  98
   0  -5 -16 2260.84 139.706 124
   0   5 -16 2740.42 161.715  75
   0  -5  16 2971.12 140.058  51
   0   5 -16 2826.34 162.098 116
   0  -5 -16 2467.86 142.896  75
   0   5 -16 2826.18 140.796 145
   0   5  16 2687.84 146.499  24
   0  -5 -16 2435.71 141.175  90
   0  -5 -16 2475.11 167.955 100
   0   5 -16 2880.15 144.656 139
   0  -5 -16 2501.62 175.464  74
   0   5  16 2561.33 121.602  52
   0  -5  16 2658.45 165.224   8
   0   5 -16 2850.15 165.155  90
   0  -5  16 2659.81 168.718  17
   0  -5  16 2782.05 165.220  31
   0  -5 -16 2438.12 156.179  50
   0   5  16 2719.53 152.590  25
   0   5  16 2520.71 134.354  76
   0   5 -16 2790.85 137.020  47
   0   5  16 2628.69 128.405  78
   0   5  16 2404.02 129.273  61
   0   5  16 2373.90 134.036  37
   0   5  17 42953.4 736.950  76
   0   5  17 45050.9 780.177  25
   0   5 -17 44062.5 810.031  90
   0  -5 -17 42484.4 765.092  90
   0   5 -17 44223.1 801.703 116
   0  -5 -17 39950.8 784.992  50
   0  -5 -17 43222.4 873.780  98
   0   5 -17 45048.3 792.679  89
   0   5 -17 44686.3 813.887  75
   0  -5  17 45875.1 834.975  17
   0  -5 -17 43772.4 779.583 105
   0   5 -17 44376.2 744.132 145
   0  -5  17 43728.3 821.268  26
   0   5  17 44091.1 767.021  24
   0   5 -17 43979.7 752.627 139
   0   5  17 45037.2 787.902  11
   0   5  17 43236.1 722.865  61
   0  -5 -17 43384.3 855.714  74
   0  -5  17 44885.7 825.798   8
   0   5 -17 41910.6 726.451  47
   0  -5  17 44307.8 805.916  31
   0  -5 -17 41847.1 762.239  75
   0  -5 -17 42213.5 756.349 124
   0  -5 -17 43102.6 832.116 100
   0   5  17 43546.1 735.066  37
   0   5 -18 6596.64 251.699 116
   0  -5 -18 6834.70 246.246 105
   0   5 -18 6585.57 217.422  47
   0  -5  18 6627.73 264.446  17
   0  -5  18 7020.05 262.693  42
   0  -5 -18 6360.36 285.479  98
   0   5  18 6911.82 248.364  11
   0   5 -18 6591.86 227.604 139
   0   5 -18 6598.42 221.873 145
   0   5  18 7207.27 250.379  25
   0   5  18 6335.40 219.214  76
   0  -5  18 6702.91 221.273  51
   0  -5 -18 6340.46 246.791  50
   0  -5  18 6514.89 263.367  26
   0   5 -18 6805.93 262.501  90
   0  -5  18 6584.94 249.989  31
   0   5  18 6665.80 217.818  37
   0   5 -18 6692.50 245.287  89
   0  -5 -18 6857.21 271.342 100
   0   5  19 4286.10 193.437  11
   0  -5 -19 4347.97 230.968  98
   0  -5 -19 4625.64 202.188  50
   0   5 -19 4576.95 183.612 139
   0   5 -19 4962.01 217.650  75
   0   5 -19 4637.95 199.323  89
   0   5  19 4529.70 165.512  61
   0   5 -19 4881.90 210.518 116
   0  -5  19 4520.44 199.722  31
   0   5  19 4785.64 201.276  25
   0  -5  19 4856.44 217.032  21
   0   5  19 4673.91 176.330  36
   0  -5  19 4656.60 199.615  12
   0  -5 -19 4428.67 226.943  74
   0   5 -19 4681.42 211.090  90
   0  -5 -19 4598.33 213.465 100
   0   5  19 4598.68 182.572  76
   0  -5 -19 4486.74 196.765 105
   0   5 -19 4631.64 174.295  47
   0  -5 -19 4337.23 224.198  88
   0   5  19 4605.06 174.187  37
   0  -5  19 4680.96 214.315  17
   0  -5  19 4522.14 205.852  42
   0   5 -19 4692.41 180.491 145
   0  -5  19 4495.17 212.975  26
   0  -5  19 4364.83 176.754  51
   0   5  20 57.3051 32.5827  61
   0  -5  20 35.8270 41.3172  51
   0   5  20 23.2826 42.2416  25
   0   5  20 3.49794 38.7451  57
   0  -5 -20-9.26687 44.2654  50
   0  -5  20 15.7516 49.3317  26
   0   5  20-21.2575 45.6583  36
   0   5  20 57.6880 36.6591  37
   0  -5  20-15.5975 56.1665  21
   0  -5 -20 25.3675 50.8684  74
   0  -5  20-4.84056 46.9961  42
   0   5 -20 5.22276 47.8068  75
   0   5  20 19.5145 36.9796  76
   0  -5  21 135.271 53.2431  21
   0  -5 -21 122.209 58.7213  88
   0  -5 -21 152.273 61.0051  98
   0  -5  21 148.530 52.9615  42
   0  -5 -21 143.228 48.9954 100
   0   5  21 117.037 43.2889  57
   0   5 -21 181.836 51.3281  89
   0  -5  21 121.174 55.2942  39
   0   5 -21 179.604 53.9487  75
   0  -5 -21 103.560 43.0596  50
   0  -5 -21 127.139 55.2335  74
   0   5 -21 151.918 54.3282 116
   0  -5  21 166.821 51.4589  51
   0   5  21 121.272 48.8704  25
   0  -5  21 160.151 53.7652  26
   0   5  21 139.801 44.7449  76
   0   5  21 137.486 44.2564  36
   0  -5 -21 93.9708 44.3631 105
   0  -5  22 6279.65 204.620  42
   0  -5  22 7025.92 216.004  64
   0  -5 -22 6682.52 246.180  74
   0  -5 -22 6653.30 213.737 105
   0   5  22 7040.33 197.794  40
   0  -5 -22 6725.78 253.627  98
   0  -5  22 6814.39 224.137  39
   0   5 -22 6634.73 221.687 116
   0   5  22 6840.92 212.422  87
   0   5  22 7016.64 193.771  57
   0   5 -22 6855.99 227.524  75
   0  -5 -22 6761.90 248.319  88
   0  -5  22 7026.19 212.934  51
   0   5  22 6849.41 195.927  36
   0   5  22 6555.66 198.029  76
   0   5  22 6960.76 195.647  69
   0   5 -22 7104.49 217.800  89
   0   5 -23 3.38094 32.3000  75
   0  -5  23 12.0541 32.3459  51
   0  -5 -23 67.3838 46.3633  88
   0  -5  23 16.4203 34.7888  39
   0  -5 -23 21.3656 32.1169 105
   0   5 -23 32.9260 28.0399 136
   0   5  23 12.0914 32.8646  87
   0  -5  23 41.1965 38.1769  64
   0   5 -23 3.36767 32.1732 116
   0   5  23-2.31381 28.0184  57
   0   5  23 5.01697 29.7493  40
   0   5  23 7.30691 30.8180  69
   0   5 -23 18.1400 32.6614  89
   0   5  23 28.5401 29.2599  76
   0   5  24 859.247 63.1048  87
   0   5 -24 846.539 62.9050  89
   0  -5 -24 870.756 75.7814  88
   0  -5 -24 719.110 56.1740 105
   0   5  24 840.934 58.2421  69
   0  -5  24 938.690 68.8758  64
   0   5 -25 791.534 49.0903  89
   0  -5 -25 690.046 55.8807  88
   0   6   0 951.256 21.9295   6
   0  -6   0 900.756 70.0451 120
   0   6   0 989.656 58.6478  10
   0   6   0 873.066 60.4318 114
   0   6   0 954.632 58.0298  45
   0  -6   0 807.780 61.3644 126
   0   6   0 1432.18 57.7804  22
   0   6   0 994.453 55.0232  60
   0   6   0 895.354 52.1807   9
   0   6   0 876.114 42.2320  85
   0   6   0 1305.36 61.7733  34
   0  -6   0 1327.44 64.4115  29
   0   6   0 947.934 46.2341  16
   0   6   0 906.414 56.7361  14
   0   6   0 1002.63 49.0610  33
   0   6   0 1265.77 42.4394  18
   0  -6   0 932.055 70.5226 144
   0   6   0 1034.67 60.1774 131
   0  -6   0 805.214 35.2005   3
   0   6   0 894.352 50.5084  27
   0  -6   0 873.092 66.0001 108
   0  -6   0 1032.37 51.3129  15
   0  -6   0 897.827 58.9271  35
   0  -6   0 1039.24 62.7390  11
   0  -6   0 982.565 71.9834 143
   0   6   0 996.576 58.4720  12
   0   6   0 942.378 50.6789  52
   0  -6  -1 27961.9 455.670  11
   0   6   1 29496.8 427.324  22
   0   6  -1 28449.7 455.996  49
   0  -6   1 29376.0 493.142 120
   0   6  -1 28708.5 384.501  37
   0   6  -1 28345.2 419.168  85
   0   6  -1 29459.3 429.397  60
   0   6  -1 28661.8 428.344   9
   0  -6  -1 27688.7 436.383  24
   0   6   1 29540.3 445.314   9
   0   6  -1 29139.1 447.402 135
   0  -6   1 26877.2 390.518   1
   0   6   1 29098.9 454.143  14
   0  -6  -1 29475.8 479.954 126
   0   6   1 30012.4 463.502 114
   0  -6   1 28780.5 464.104  35
   0   6  -1 28445.6 380.827  32
   0  -6  -1 28955.0 449.276  35
   0   6   1 31936.6 456.579  12
   0  -6  -1 28466.1 388.217  88
   0   6   1 29513.9 454.812  45
   0  -6  -1 28434.8 489.006 108
   0   6   1 30973.3 421.029  16
   0  -6   1 28920.5 492.649 143
   0   6   1 30052.7 424.201  33
   0   6  -1 28326.1 379.276  36
   0   6  -1 29422.9 448.178 131
   0   6  -1 28359.2 486.146 107
   0  -6   1 28235.1 406.873   3
   0  -6   1 28196.3 423.647  15
   0  -6   1 29942.8 444.246  29
   0  -6   1 27941.2 480.888 108
   0   6  -1 29573.5 476.107 138
   0   6   1 29364.6 448.209 131
   0  -6  -1 28914.4 499.038 144
   0  -6   1 26035.5 396.034   2
   0  -6   1 29596.5 493.349 144
   0   6  -1 28499.6 437.639  10
   0  -6  -1 30103.5 498.810 120
   0  -6   1 29311.5 455.243  11
   0  -6  -1 29411.2 425.727  15
   0   6  -1 29257.0 425.430  27
   0   6  -1 28593.7 449.281  14
   0   6   1 28343.5 486.647 107
   0   6  -1 29339.3 382.099  18
   0   6   1 30414.2 452.843  10
   0  -6   1 28242.5 463.683 126
   0   6   1 29950.4 442.971  34
   0   6   1 27645.5 393.633  85
   0   6  -1 28648.1 418.309  52
   0   6   1 28415.4 484.736  79
   0  -6  -1 28606.0 441.688  29
   0   6  -1 28884.4 447.315  45
   0  -6   2 21701.5 397.998 120
   0   6  -2 21635.8 294.188  61
   0  -6   2 21674.9 391.491 108
   0   6   2 21326.6 340.698  22
   0   6   2 22246.8 374.916 117
   0  -6   2 21493.0 335.612   3
   0   6  -2 22224.8 358.361 135
   0   6  -2 22425.6 346.185  10
   0  -6  -2 22406.7 336.367  21
   0  -6   2 21729.1 400.968 143
   0   6  -2 21561.5 369.535  49
   0  -6  -2 20785.6 365.529  11
   0   6  -2 21321.3 326.707  27
   0   6   2 22484.8 372.066 114
   0  -6   2 21978.8 349.559  64
   0   6  -2 21375.5 331.536  60
   0   6   2 23342.6 340.102  16
   0  -6   2 21906.6 355.344  29
   0  -6   2 22970.2 365.758  19
   0  -6   2 21804.0 362.394  12
   0   6  -2 21776.4 333.291   9
   0   6   2 22654.2 398.857 107
   0   6   2 21902.2 393.856  79
   0   6  -2 21558.3 277.432  37
   0  -6   2 21435.9 364.971 126
   0  -6  -2 21806.1 324.248  74
   0  -6  -2 22448.3 372.227   5
   0   6   2 22672.4 361.865  12
   0  -6   2 21775.3 381.901  35
   0   6  -2 22032.3 301.281  20
   0  -6  -2 22342.8 409.269 144
   0   6  -2 21201.0 342.211  85
   0   6  -2 21264.7 292.104  36
   0  -6  -2 21979.8 396.147 126
   0  -6  -2 22179.0 352.608  35
   0   6   2 22159.5 366.892  45
   0   6  -2 22324.9 398.413 107
   0  -6   2 21428.8 312.301   1
   0  -6  -2 22049.0 340.304  15
   0   6  -2 21027.6 356.665  14
   0   6   2 22229.7 340.088  33
   0   6  -2 21520.1 319.795  52
   0  -6   2 22597.9 369.087  11
   0   6   2 21927.0 364.732  10
   0   6  -2 19332.2 269.328  13
   0  -6  -2 22347.1 406.009 120
   0   6   2 22718.5 361.533 131
   0   6   2 21738.3 365.239  14
   0  -6  -2 21935.3 398.925 108
   0  -6   2 21331.6 393.132 144
   0   6  -2 21614.4 379.527 138
   0   6   2 21856.9 356.872  34
   0   6  -3 19698.1 314.948  10
   0   6  -3 20043.2 300.835  60
   0   6   3 20283.5 340.340  12
   0   6  -3 19966.5 286.894  52
   0   6   3 19742.3 326.964  87
   0  -6  -3 20177.5 353.972   5
   0   6   3 20483.5 349.302 114
   0   6  -3 19401.0 367.265 107
   0   6  -3 19582.1 300.919   9
   0   6   3 20433.7 322.531  16
   0  -6   3 20262.5 366.672  35
   0   6   3 19571.2 340.960  62
   0  -6  -3 19116.2 336.829  67
   0  -6  -3 19817.9 380.643 120
   0   6   3 19395.1 343.098  10
   0   6   3 20118.3 374.710 107
   0   6  -3 20192.1 305.586 133
   0   6  -3 19102.1 260.656  20
   0  -6   3 20400.7 336.428 126
   0  -6  -3 21011.2 318.195  65
   0   6  -3 19416.9 333.853  85
   0  -6  -3 19721.5 300.109  17
   0  -6   3 19409.7 337.997  56
   0   6   3 19208.2 345.477 117
   0   6   3 20068.2 342.618  14
   0   6  -3 20059.0 327.920 121
   0   6   3 20082.5 344.981  45
   0  -6  -3 19592.3 375.386 126
   0  -6   3 20089.1 341.168  19
   0  -6   3 19585.4 323.401  16
   0  -6  -3 19862.2 318.074  35
   0   6  -3 20193.3 356.265 138
   0  -6  -3 19993.3 318.604  21
   0  -6   3 19835.9 372.977 120
   0   6   3 20353.4 326.872  22
   0  -6   3 19831.9 329.042   3
   0   6  -3 20797.1 337.024 135
   0   6   3 20502.8 340.316  34
   0  -6   3 19766.1 376.679 143
   0  -6  -3 18553.9 262.549  31
   0   6  -3 19921.6 350.988  49
   0  -6  -3 19853.3 300.520  26
   0  -6  -3 20063.5 319.503  74
   0  -6   3 19014.6 362.909 108
   0   6   3 19599.0 371.088  79
   0  -6  -3 19694.3 383.973 144
   0  -6   3 20465.5 315.447   2
   0  -6   3 19942.9 341.550  12
   0  -6  -3 20408.3 374.749 108
   0  -6   4 14503.6 276.325   3
   0  -6  -4 14703.1 307.186 108
   0   6   4 15181.4 309.136 107
   0   6   4 14592.3 280.221  62
   0  -6  -4 15527.6 243.305  59
   0  -6  -4 15097.6 295.455   5
   0  -6  -4 14855.7 260.996  65
   0  -6  -4 14633.4 271.125  74
   0   6  -4 14389.9 241.033 127
   0   6   4 15081.2 307.403  79
   0  -6  -4 14897.1 247.307  26
   0  -6   4 14870.0 281.602  19
   0  -6   4 14847.9 305.967 120
   0   6   4 14802.9 266.081  87
   0   6  -4 14988.5 263.719 121
   0  -6   4 14698.6 303.746  35
   0   6   4 14584.5 283.694  10
   0  -6   4 14396.5 260.977   2
   0   6  -4 14513.2 283.608 138
   0   6  -4 14464.2 285.669  49
   0  -6  -4 14769.9 316.981 120
   0   6  -4 13069.1 227.512  75
   0  -6  -4 15101.9 323.065 144
   0   6  -4 13848.2 243.635  10
   0  -6   4 13338.6 257.277 126
   0   6   4 14616.4 283.072 114
   0   6  -4 14236.4 230.279   9
   0  -6  -4 15001.3 278.119 134
   0  -6   4 14021.2 276.614  12
   0  -6  -4 14726.5 257.557   8
   0  -6  -4 14678.1 317.266 126
   0   6   4 14701.4 281.014  45
   0  -6  -4 15079.2 266.886  21
   0   6   4 14785.6 278.839  14
   0   6   4 15551.0 283.944  12
   0   6  -4 14770.9 246.884 133
   0  -6   4 14816.1 264.432  16
   0  -6  -4 15335.2 250.082  17
   0   6   4 14878.3 286.750 117
   0  -6   4 14017.0 304.650 143
   0   6  -4 13951.4 230.714  90
   0  -6  -4 15429.0 243.043 105
   0   6  -5 17940.7 345.364  73
   0   6  -5 18181.1 338.471  49
   0   6   5 19234.8 335.587  25
   0   6  -5 19178.2 296.267 127
   0  -6  -5 18932.1 295.987  59
   0  -6  -5 18477.7 316.253 134
   0   6   5 18297.8 356.258  79
   0  -6  -5 17993.6 314.076   8
   0   6  -5 17361.0 306.619 102
   0   6   5 18039.8 328.258  45
   0  -6  -5 18082.5 331.622  74
   0   6   5 18154.0 325.498  14
   0  -6  -5 18034.7 307.437   2
   0   6  -5 17327.4 290.762  90
   0  -6   5 17947.9 316.578  64
   0   6   5 18929.4 334.796 117
   0   6   5 18190.9 315.979  87
   0   6   5 18105.3 307.553  15
   0  -6   5 18140.9 350.054 120
   0  -6   5 17849.1 317.797   2
   0  -6   5 18114.2 357.342  35
   0   6  -5 16823.6 290.037  75
   0  -6  -5 18704.2 375.999 144
   0   6  -5 17747.8 326.149 138
   0  -6   5 17504.9 296.742 126
   0   6   5 17979.6 279.920   1
   0   6  -5 17265.1 306.083  86
   0   6   5 17803.9 320.451  68
   0   6   5 18679.1 331.823  12
   0   6  -5 18105.5 351.200 112
   0  -6  -5 18200.3 374.762 126
   0  -6   5 17659.3 308.116  51
   0   6  -5 18526.1 309.101 121
   0  -6   5 17464.5 352.075 143
   0  -6  -5 19158.5 297.354 105
   0  -6  -5 18193.1 316.922  65
   0   6   5 18431.3 331.147  62
   0  -6   5 16804.0 306.491  16
   0   6  -5 17934.8 281.456   4
   0   6  -5 17446.0 293.707 133
   0  -6  -5 18813.2 348.650   5
   0   6   5 17977.1 333.950  10
   0  -6  -5 18532.0 366.584 120
   0   6   5 19067.6 336.902  11
   0   6   5 17693.3 357.183 107
   0  -6   5 19043.4 335.061  19
   0  -6  -5 18702.7 361.262 108
   0  -6   5 17996.0 328.762  12
   0  -6  -5 18567.1 303.142  17
   0  -6   6 8893.40 234.343  35
   0   6  -6 8733.80 214.404  49
   0   6  -6 8909.25 189.624  90
   0   6   6 8962.31 199.483  68
   0  -6  -6 8782.59 228.251  81
   0  -6  -6 8549.34 196.618   2
   0   6   6 8866.04 205.079  45
   0   6  -6 9177.82 181.856 127
   0  -6  -6 9228.22 187.081 105
   0   6  -6 8287.92 195.705 137
   0  -6  -6 8864.84 203.167   8
   0  -6   6 10021.0 220.130  12
   0  -6   6 8636.33 194.237  16
   0   6  -6 9330.86 171.619   4
   0  -6   6 9211.13 195.744  51
   0   6  -6 8652.99 187.779 121
   0   6   6 9037.32 193.295  15
   0  -6  -6 8859.89 236.626 120
   0  -6  -6 8833.34 186.280 134
   0   6  -6 8667.04 219.645 112
   0   6  -6 8657.25 183.430 133
   0   6  -6 8489.35 216.281  73
   0   6   6 9342.56 203.150  87
   0  -6   6 9501.26 215.969  19
   0  -6  -6 9257.54 233.201 108
   0   6   6 9345.78 215.776  11
   0   6   6 8913.78 229.467 107
   0   6  -6 8501.29 192.672 102
   0   6  -6 8133.37 184.688  75
   0   6   6 9377.40 233.556  79
   0   6   6 9335.17 217.063  25
   0  -6   6 8678.25 219.456 119
   0   6   6 9316.57 212.976 117
   0   6   6 8876.12 208.322  62
   0  -6   6 9336.17 202.937  64
   0   6  -6 8433.21 191.396  86
   0  -6   6 8284.03 214.839   3
   0  -6   6 8314.57 222.208 143
   0   6   6 8859.81 213.060  10
   0  -6   6 8566.03 216.786 120
   0  -6  -6 9436.61 249.168 144
   0   6   6 9057.11 202.327  14
   0   6  -7 27179.6 442.185  86
   0  -6   7 27375.2 470.355 119
   0  -6   7 25106.9 452.688 120
   0   6  -7 26914.1 440.107  90
   0   6  -7 27443.5 439.510 137
   0   6   7 28319.0 449.421  87
   0  -6   7 28405.4 465.331  19
   0  -6  -7 25835.4 450.858   2
   0  -6   7 28616.7 467.970  12
   0   6   7 27079.5 421.992  78
   0  -6   7 27060.0 479.534 143
   0  -6  -7 27225.6 504.139 144
   0  -6   7 27212.3 464.556  80
   0  -6   7 27302.3 481.425   3
   0   6  -7 27923.0 433.355 121
   0   6  -7 28843.5 470.596  73
   0  -6  -7 26718.7 486.027 108
   0   6   7 28318.1 470.978  11
   0   6   7 26199.2 432.653  15
   0   6   7 26342.1 449.936  62
   0  -6  -7 27088.3 430.610 105
   0   6   7 27101.0 447.582  45
   0   6  -7 26992.7 479.453 106
   0  -6  -7 27826.0 493.237 120
   0   6  -7 28676.3 426.041 127
   0   6  -7 27203.6 443.517 102
   0   6   7 26451.1 485.423 107
   0   6  -7 26094.3 454.216  47
   0   6  -7 27290.2 465.712  49
   0   6   7 27126.0 442.031  14
   0   6   7 27569.5 464.806  25
   0  -6   7 27345.0 496.319  35
   0   6  -7 28566.2 474.524 112
   0   6   7 26976.5 414.362   1
   0   6   7 27114.3 438.405  68
   0   6  -7 27038.4 403.859   4
   0  -6   7 27745.2 439.137  51
   0   6   7 25876.4 451.647 117
   0  -6  -8 13993.4 316.097 120
   0   6  -8 14244.9 317.967 106
   0   6   8 13904.5 262.592  78
   0   6   8 13792.4 284.803  62
   0   6  -8 14566.4 297.290  73
   0   6   8 14393.2 263.281   1
   0  -6  -8 13462.9 311.385 108
   0   6  -8 14499.9 289.576  90
   0   6  -8 14309.8 271.628 137
   0   6  -8 14350.3 290.072  75
   0   6  -8 13924.7 295.104  47
   0   6  -8 14141.6 298.732  49
   0  -6   8 14491.0 277.949  51
   0  -6   8 14860.6 304.395  19
   0  -6   8 14740.3 323.641   3
   0  -6  -8 13818.4 277.054  71
   0   6   8 14213.5 302.235  25
   0   6   8 13673.1 288.805 117
   0  -6   8 14441.9 301.471 119
   0   6   8 13912.0 314.736 107
   0  -6  -8 13197.4 324.221 144
   0  -6  -8 13771.1 274.078 105
   0   6   8 13956.5 269.809  68
   0   6  -8 14535.3 298.962 112
   0   6   8 13676.9 273.610  76
   0  -6   8 14040.2 325.278  35
   0  -6  -9 8351.08 205.981 105
   0  -6  -9 8318.02 245.407 144
   0  -6  -9 8179.35 233.199  81
   0   6  -9 8225.61 211.372 112
   0  -6  -9 8303.66 230.814 120
   0   6   9 8610.74 236.162  79
   0  -6  -9 8101.39 226.688   2
   0   6   9 8926.44 208.196  76
   0  -6  -9 8731.29 209.927  71
   0  -6  -9 8815.00 262.057  50
   0   6  -9 8009.11 215.597  49
   0   6   9 8926.54 229.808  25
   0   6  -9 8522.34 194.437 137
   0   6  -9 8274.51 216.744  75
   0  -6   9 8134.39 231.923 128
   0   6   9 8519.78 191.157  68
   0   6   9 8172.37 192.023   1
   0  -6   9 8047.53 212.410 119
   0   6  -9 8248.31 217.881  47
   0   6   9 8676.36 224.623  60
   0  -6   9 8497.32 203.311  51
   0  -6   9 8246.27 242.929  35
   0   6   9 8482.85 208.572  62
   0  -6   9 8322.34 240.079   3
   0   6  -9 8137.99 214.097  90
   0   6  -9 8145.08 207.797  73
   0  -6  10 3984.18 151.138  12
   0   6  10 3908.04 155.638  79
   0  -6 -10 3858.30 157.500   2
   0   6 -10 3995.66 136.570  73
   0   6  10 4173.42 131.419  78
   0   6 -10 4195.98 154.478  75
   0   6 -10 3909.12 144.341  49
   0  -6  10 3974.05 135.972  51
   0   6  10 4269.57 160.814  11
   0   6  10 3915.50 135.513  76
   0   6 -10 3900.05 147.494  47
   0  -6  10 4062.10 168.289  35
   0  -6 -10 4098.62 179.993  50
   0   6  10 3926.45 135.841  62
   0  -6  10 4074.28 140.466  80
   0   6  10 4102.34 155.402  25
   0   6 -10 3440.17 154.787 106
   0   6  10 3887.83 144.894 117
   0  -6 -10 4041.98 173.480  74
   0   6  10 3757.66 128.735   1
   0  -6 -10 3864.55 156.167  81
   0   6  10 3858.88 146.041  60
   0  -6  11 13702.0 352.748   8
   0   6 -11 13915.7 305.039  91
   0   6  11 13761.0 284.652  78
   0   6  11 14042.6 330.108  79
   0   6  11 13822.2 314.124  52
   0   6 -11 13811.4 315.386  47
   0   6 -11 13227.6 337.550 106
   0  -6 -11 13583.4 330.411 108
   0  -6  11 14086.3 296.789  51
   0   6  11 14470.9 302.831  76
   0   6 -11 13802.7 306.867  49
   0  -6 -11 13910.5 364.372  50
   0   6  11 14103.5 325.972  25
   0  -6 -11 14228.3 364.318  74
   0   6  11 13705.9 308.797  60
   0  -6 -11 13480.1 328.150  81
   0  -6  11 13721.3 342.462  35
   0  -6 -11 12948.3 333.131   2
   0  -6  11 13671.7 322.282  12
   0   6  11 15048.1 336.786  11
   0   6 -11 14010.0 326.230  75
   0  -6 -11 13827.2 309.462 105
   0   6  11 13459.4 286.860  62
   0   6 -11 13949.1 324.831  90
   0   6  11 13925.0 331.699 107
   0   6  12 225.135 46.2744  60
   0   6  12 243.189 53.4838  11
   0  -6  12 191.749 53.1790   8
   0  -6 -12 186.869 55.0496  74
   0  -6 -12 237.064 51.7824 108
   0   6  12 192.655 48.0516  52
   0   6  12 233.382 53.1022  37
   0  -6 -12 235.687 46.0166 105
   0  -6  12 190.578 54.5459  35
   0   6 -12 180.368 47.3534  75
   0  -6  12 181.542 47.0248  12
   0   6 -12 272.581 47.8988 145
   0   6  12 334.350 48.5690  76
   0  -6 -12 171.555 48.8584   2
   0   6  12 209.479 46.4460  79
   0   6 -12 139.354 39.8514  91
   0  -6 -12 263.730 53.5170  81
   0   6  12 213.750 38.2192  62
   0  -6  12 156.442 37.6203  51
   0   6 -12 137.028 47.3574  90
   0  -6 -12 333.834 67.5741  50
   0   6  12 255.692 48.4487 107
   0   6 -12 154.102 49.6565 106
   0   6 -13 3919.93 172.730  75
   0   6 -13 4201.78 177.472  90
   0   6  13 3798.47 165.305 107
   0   6 -13 4108.35 164.557  47
   0   6  13 4139.73 160.589  52
   0   6  13 4238.50 176.101  25
   0   6 -13 4105.60 159.865  91
   0   6  13 4465.99 181.677  11
   0  -6 -13 4312.73 210.493  98
   0   6  13 3996.04 169.074  79
   0  -6  13 4261.16 183.484  35
   0  -6 -13 3768.79 160.613 105
   0   6 -13 4103.52 162.202 145
   0  -6  13 3929.41 189.689   8
   0   6 -13 3935.99 180.822 106
   0   6  13 4233.09 157.408  60
   0  -6  13 4069.37 170.753  12
   0  -6 -13 4625.90 211.382  74
   0  -6 -13 4275.70 164.327  92
   0   6  13 4524.54 163.221  76
   0   6 -13 4067.80 175.385 116
   0   6 -13 4315.40 171.969 139
   0   6 -13 4307.20 184.530  89
   0   6  13 4254.80 171.533  37
   0  -6  13 4185.25 196.504  31
   0  -6 -13 4570.82 206.725  50
   0  -6  13 3977.18 151.635  51
   0  -6 -13 4227.82 176.015 108
   0   6  14 19946.0 411.930  52
   0  -6  14 21022.7 495.078  17
   0  -6  14 19927.4 477.884   8
   0   6  14 20302.1 414.521  76
   0   6  14 19124.7 442.309  11
   0   6  14 20188.2 403.495  60
   0   6 -14 20873.6 439.299 139
   0   6  14 20172.6 430.776  37
   0   6 -14 20218.4 425.473 145
   0  -6 -14 19401.9 492.414  74
   0  -6  14 20145.6 411.977  51
   0   6  14 20717.2 449.372  25
   0  -6 -14 19352.6 482.394  50
   0  -6 -14 20216.3 513.117  98
   0  -6  14 20457.8 438.289 109
   0   6 -14 20610.9 457.849  75
   0   6 -14 20806.1 459.797 116
   0   6 -14 21322.8 466.666  89
   0   6 -14 20577.6 457.630  90
   0   6 -14 20921.3 431.514  47
   0  -6 -14 19638.3 431.458 105
   0  -6 -14 19964.2 413.015  92
   0  -6  14 20458.6 444.705  12
   0  -6 -15 90154.9 1420.70  50
   0   6  15 93866.8 1364.20  25
   0   6  15 91196.6 1282.50  60
   0   6 -15 92592.8 1344.88 139
   0   6 -15 92135.7 1379.04  90
   0   6 -15 92173.4 1331.04  47
   0  -6 -15 92869.1 1464.51 100
   0  -6  15 91274.9 1356.11  12
   0  -6  15 97327.6 1430.14  31
   0   6  15 96511.3 1382.56  11
   0   6 -15 92804.9 1380.55  89
   0   6 -15 90591.0 1375.68 116
   0  -6  15 90621.1 1411.14   8
   0   6 -15 91353.3 1330.60 145
   0  -6 -15 90168.8 1445.01  74
   0  -6 -15 88519.7 1340.23 105
   0   6  15 91257.4 1329.84 117
   0   6  15 90049.4 1298.95  52
   0   6  15 88496.3 1308.95  76
   0   6 -15 90900.4 1375.56  75
   0  -6  15 88677.8 1358.40  35
   0  -6  15 93313.7 1428.51  17
   0  -6  15 90740.9 1309.01  51
   0  -6 -15 91074.4 1470.25  98
   0   6 -16 15308.7 396.335  89
   0   6 -16 15265.1 399.334  75
   0  -6  16 15302.4 418.427   8
   0   6  16 14856.9 355.437  61
   0   6 -16 15194.5 398.361  90
   0   6  16 16141.8 396.520  25
   0  -6  16 14976.7 382.362  12
   0  -6 -16 15203.8 440.222  74
   0  -6 -16 15602.0 401.646 124
   0  -6 -16 15920.7 447.979 100
   0   6  16 16035.9 399.676  11
   0   6 -16 15684.9 378.299 139
   0  -6 -16 15362.6 381.253 105
   0  -6  16 15265.5 357.581  51
   0   6 -16 15573.5 400.721 116
   0   6  16 15268.9 366.467  37
   0  -6  16 15560.7 416.801  31
   0   6  16 15417.1 343.241  52
   0   6  16 15564.9 370.107 117
   0  -6  16 15996.4 430.410  17
   0   6 -16 15244.7 365.914 145
   0   6  16 15492.6 359.799  76
   0  -6 -16 15155.9 451.820  98
   0  -6  17 170.972 55.4346  12
   0   6 -17 125.140 45.4385 139
   0   6 -17 236.390 49.7287  47
   0  -6 -17 130.020 55.4139 124
   0  -6  17 134.011 50.4380  51
   0   6  17 130.748 51.2371  37
   0   6 -17 72.1310 52.7516  89
   0  -6  17 164.991 63.6766   8
   0  -6  17 126.720 65.2072  17
   0   6 -17 131.636 56.5387 116
   0   6  17 124.907 55.0257  11
   0   6  17 174.564 49.1837  76
   0   6  17 152.102 60.6341  25
   0   6 -17 55.5848 40.2047 145
   0  -6 -17 243.141 65.8135 100
   0  -6  17 119.859 64.7607  26
   0   6  17 68.9441 40.8583 117
   0  -6  17 170.268 64.0250  31
   0   6 -17 138.479 56.8177  90
   0  -6 -17 108.209 50.8501 105
   0  -6 -17 193.898 66.2809  50
   0  -6 -17 180.135 69.4165  98
   0  -6 -18 1403.55 132.168  88
   0  -6 -18 1265.39 130.455  98
   0   6 -18 1252.69 108.095  89
   0   6 -18 1082.13 105.899  75
   0  -6  18 1260.88 116.642  31
   0  -6  18 1342.93 102.104  51
   0   6  18 1192.15 97.5108 117
   0   6  18 1292.82 97.8593  37
   0  -6 -18 1268.43 105.425 105
   0   6 -18 1429.65 100.732  47
   0   6  18 1425.15 97.3517  61
   0   6 -18 1224.77 99.8042 139
   0   6  18 1316.99 110.502  25
   0  -6  18 1190.63 106.449  12
   0   6 -18 1262.85 97.9718 145
   0  -6 -18 1327.33 107.157 124
   0  -6  18 1413.83 111.373  19
   0  -6  18 1233.43 118.477  26
   0  -6  18 1296.45 120.180  17
   0   6 -18 1205.99 107.939 116
   0   6 -18 1264.77 110.933  90
   0  -6 -18 1205.94 115.319  50
   0  -6  18 1219.38 118.030  42
   0  -6 -18 1285.87 123.820 100
   0   6  18 1305.02 110.219  11
   0  -6 -18 1278.91 129.360  74
   0   6 -19 4471.08 182.823 139
   0   6 -19 4742.94 201.773 116
   0  -6  19 4360.71 197.386  31
   0  -6 -19 4377.42 199.262  50
   0   6 -19 4453.12 196.289  75
   0   6  19 4717.19 196.584  25
   0   6  19 4452.15 164.792  61
   0  -6  19 4825.20 186.027  51
   0  -6 -19 4541.98 223.466  74
   0  -6  19 4502.81 206.448  42
   0  -6  19 4291.34 202.886  17
   0   6 -19 4127.10 190.949  90
   0  -6  19 4433.68 206.345  26
   0  -6  19 4661.49 195.909  19
   0  -6 -19 4756.40 217.921 100
   0   6  19 4028.52 167.937  76
   0  -6 -19 4456.38 222.282  88
   0   6 -19 4456.35 171.799  47
   0  -6 -19 4115.03 220.590  98
   0  -6  19 4464.48 204.966  21
   0   6 -19 4622.05 195.950  89
   0   6  19 4262.39 165.987  36
   0   6  19 4445.21 170.649  37
   0   6  20 19786.9 388.111  61
   0   6  20 19772.4 401.515  37
   0  -6  20 19928.4 458.555  21
   0  -6  20 20817.1 469.572  26
   0   6  20 20450.4 409.272  57
   0  -6 -20 20493.9 436.208 105
   0  -6 -20 19631.2 446.508  50
   0  -6 -20 19911.4 468.600 100
   0  -6  20 20873.5 438.467  64
   0   6 -20 20460.6 452.541  75
   0  -6 -20 19661.9 492.063  74
   0   6  20 20217.8 443.624  25
   0  -6  20 20408.9 458.427  42
   0  -6  20 20579.2 427.885  51
   0   6  20 19571.5 425.777  87
   0   6  20 18918.7 404.870  76
   0   6  20 20424.5 404.064  36
   0   6 -20 19633.9 418.278 139
   0   6 -21 2102.84 123.587  75
   0  -6  21 2185.83 120.808  64
   0  -6 -21 1927.85 135.989  88
   0  -6 -21 1884.68 111.332 105
   0   6  21 2068.96 107.355  57
   0  -6 -21 1868.80 137.095  98
   0   6 -21 1822.61 104.195 139
   0  -6 -21 2027.87 118.933  50
   0   6 -21 2163.29 124.696 116
   0   6  21 1838.75 110.311  87
   0   6  21 1960.97 95.6989  61
   0   6  21 2049.07 105.424  36
   0   6 -21 2141.23 121.968  89
   0  -6 -21 2043.43 126.637 100
   0  -6  21 1934.79 121.412  42
   0  -6  21 1989.56 113.690  51
   0  -6 -21 2082.11 139.977  74
   0   6  21 2179.84 109.718  69
   0  -6  22 1022.73 82.2814  42
   0  -6 -22 948.669 93.2984  88
   0  -6 -22 855.385 92.2862  98
   0   6 -22 1054.96 84.1712 116
   0   6 -22 1026.70 82.9819  75
   0  -6 -22 917.601 79.3445 100
   0   6 -22 1020.44 80.6783  89
   0  -6  22 1141.85 85.9302  64
   0  -6 -22 951.724 74.4651 105
   0   6  22 1060.62 73.2742  69
   0   6  22 901.483 69.7660  57
   0   6  22 876.110 73.8475  87
   0  -6  22 951.424 77.6894  51
   0   6  22 1007.22 71.9151  40
   0  -6  22 1044.80 86.7916  39
   0  -6  23 1373.47 85.9670  64
   0   6  23 1261.00 72.8358  69
   0   6  23 1147.35 74.6993 114
   0   6  23 1178.55 69.2923  57
   0   6 -23 1061.35 66.2114 136
   0  -6 -23 1124.42 69.8563 105
   0   6 -23 1233.46 80.0345  89
   0  -6 -23 1167.68 89.9178  88
   0   6 -23 1207.16 78.5109 116
   0   6  23 1025.57 71.4997  87
   0   6  24 694.990 51.7628  87
   0   6  24 706.233 51.9521 114
   0  -6 -24 836.019 67.4779  88
   0   6 -24 908.909 60.5808  89
   0   6  25 328.024 35.6794 131
   0  -7   0 86.0876 46.0313  35
   0  -7   0 31.8837 48.8745 108
   0   7   0 349.318 43.4628  10
   0  -7   0 47.1472 59.7004 143
   0  -7   0 24.4511 27.5883  11
   0   7   0 164.068 49.6267 107
   0   7   0 61.0236 46.1858  68
   0  -7   0 156.515 61.0316 120
   0  -7   0 196.753 40.4911  29
   0   7   0 34.1663 37.8060  60
   0  -7   0 62.3467 55.9016 126
   0  -7   0 6.40627 20.4720  15
   0  -7   0 108.870 62.8435 144
   0   7   0 23.1250 41.2333  62
   0  -7   0 8.48388 28.5516  67
   0   7   0 113.772 50.6446 131
   0  -7   0 6.66503 26.7792  58
   0  -7   0 40.0858 29.4782  70
   0   7   0 20.1917 31.1812 135
   0   7   0 218.042 19.9609  18
   0   7   0 9.79952 14.9170  38
   0  -7   0 6.57659 32.9623  56
   0   7   0 271.028 49.3015  73
   0   7   0 11.4849 27.1178   9
   0   7  -1 26951.6 478.489  73
   0  -7   1 25376.0 428.245  56
   0  -7   1 24942.5 475.275 120
   0  -7   1 24474.1 371.806   3
   0   7  -1 25422.1 373.160  20
   0  -7   1 25253.4 427.802  70
   0  -7   1 25289.4 448.943 126
   0   7  -1 27564.0 468.352 138
   0   7   1 26179.9 376.392  38
   0  -7   1 27009.7 487.284 143
   0  -7  -1 25955.5 465.424 126
   0   7  -1 25870.7 474.936 107
   0  -7   1 26357.7 431.907  58
   0   7   1 25958.4 447.503 114
   0   7   1 24664.6 424.978  10
   0   7   1 26388.1 401.862  22
   0  -7   1 26640.8 425.953  29
   0   7   1 25427.7 419.468   9
   0  -7   1 24801.8 467.668 108
   0   7   1 25159.1 471.972  73
   0   7  -1 25344.6 416.660  62
   0  -7  -1 25595.1 473.042 108
   0   7   1 25360.2 394.697  33
   0   7  -1 25880.1 416.923  10
   0  -7   1 25336.4 447.297  35
   0   7   1 26617.9 392.373  16
   0   7   1 25809.5 432.265  68
   0  -7   1 25857.5 401.478  15
   0   7  -1 26937.2 432.679 135
   0  -7  -1 24699.3 436.236   5
   0  -7  -1 25589.5 419.202  63
   0  -7  -1 25506.7 429.604  58
   0   7  -1 25577.8 369.244  38
   0  -7  -1 25255.3 424.612  67
   0   7  -1 26464.6 431.375 131
   0   7  -1 26017.1 406.878   9
   0   7   1 25993.7 428.745 131
   0   7  -1 25702.9 367.089  61
   0   7   1 26158.8 417.789  34
   0  -7  -1 26406.5 434.069  35
   0  -7   1 26125.3 481.249 144
   0  -7  -1 26166.8 481.202 143
   0  -7  -1 26776.0 432.989  70
   0  -7  -1 25739.8 484.986 144
   0  -7  -1 25450.5 398.002  15
   0  -7  -1 26750.2 486.681 120
   0  -7  -1 25301.2 436.882  11
   0   7   1 24863.3 470.929 107
   0   7   1 26063.3 428.968  12
   0   7   1 26551.4 414.051  52
   0  -7   1 26272.2 440.033  11
   0   7  -1 25573.5 348.490  18
   0   7   1 25799.1 432.740  45
   0   7   1 26111.6 421.393  60
   0   7   1 25528.5 424.980  62
   0  -7   2 2103.81 113.422 120
   0  -7   2 1960.12 102.777  35
   0   7  -2 2070.82 96.8931  49
   0  -7  -2 1908.21 107.879 108
   0   7   2 1967.76 91.2535 131
   0   7   2 1984.99 79.3344  33
   0  -7  -2 1846.44 86.7452  63
   0   7  -2 2347.33 81.9199   9
   0  -7   2 2417.50 110.389  70
   0  -7  -2 2017.52 88.6558  35
   0   7  -2 2109.37 104.190 138
   0  -7  -2 1821.00 74.8936  21
   0  -7  -2 1770.32 108.280 120
   0   7   2 2025.12 88.1001  34
   0  -7   2 1903.99 109.546 143
   0  -7  -2 1762.72 103.612 126
   0  -7  -2 1973.33 96.1796  11
   0   7   2 2366.47 87.0689  22
   0  -7   2 1973.63 106.284 108
   0   7   2 2049.97 88.5065  52
   0   7   2 1943.27 91.4584  68
   0   7  -2 2002.24 84.8907  62
   0  -7  -2 1798.28 93.7129   5
   0   7   2 1888.37 87.1880   9
   0   7   2 1975.50 93.3919  45
   0  -7  -2 2015.94 92.8769  58
   0  -7  -2 1836.97 109.059 143
   0   7   2 2148.52 93.7906  12
   0   7  -2 2010.66 108.101 107
   0   7   2 1861.57 108.528 107
   0  -7   2 2111.32 91.0638  64
   0  -7  -2 1915.94 91.3934  67
   0   7   2 1954.61 90.0257  60
   0   7  -2 2078.26 91.8702 135
   0   7  -2 1948.06 68.8651  52
   0   7  -2 1919.79 81.0673  10
   0  -7   2 2301.05 96.2053  29
   0  -7   2 2232.06 97.9051  56
   0   7  -2 1914.79 106.089  73
   0   7   2 1969.95 98.0122 114
   0   7   2 1830.71 73.6923  16
   0  -7   2 2128.06 83.0326  15
   0  -7   2 2110.89 96.7563  11
   0   7   2 1905.09 89.5427  10
   0  -7   2 2051.43 96.6610 126
   0  -7  -2 1719.87 109.491 144
   0   7   2 1801.32 87.9917  62
   0  -7   2 2140.51 75.3676   3
   0   7  -3 195354. 2380.08  52
   0   7   3 196709. 2451.70  34
   0  -7   3 197095. 2444.50  64
   0   7  -3 193611. 2401.33   9
   0   7  -3 193020. 2436.04 121
   0  -7  -3 196449. 2522.26 108
   0  -7   3 196547. 2450.33  29
   0  -7  -3 195833. 2459.18  67
   0  -7   3 193396. 2459.92  19
   0  -7   3 188171. 2455.07  70
   0   7   3 195635. 2478.81 117
   0  -7   3 187011. 2453.82  56
   0  -7   3 195468. 2459.04  12
   0  -7   3 196730. 2458.54 126
   0   7  -3 195452. 2484.68 138
   0   7   3 191752. 2427.21  22
   0   7  -3 193596. 2471.98  49
   0  -7  -3 194158. 2523.36 126
   0   7   3 193011. 2471.63 114
   0   7   3 195667. 2459.70  60
   0  -7  -3 194115. 2539.01 144
   0   7   3 184504. 2412.93  16
   0  -7  -3 195263. 2534.47 120
   0  -7  -3 192658. 2475.85   5
   0  -7  -3 198120. 2418.77  65
   0  -7   3 188864. 2421.76   3
   0   7   3 190271. 2461.61  45
   0   7  -3 193128. 2449.08 135
   0  -7  -3 194937. 2429.11  35
   0   7   3 196339. 2459.03   9
   0   7  -3 188085. 2418.86  10
   0   7   3 195967. 2460.60  62
   0  -7   3 188188. 2519.50 143
   0  -7   3 198611. 2499.80  35
   0   7  -3 198543. 2512.54  73
   0   7   3 194218. 2457.43  68
   0   7   3 192053. 2422.12  33
   0  -7   3 195178. 2519.82 120
   0  -7  -3 193424. 2421.46  21
   0  -7  -3 199833. 2454.41  63
   0   7   3 194816. 2516.65 107
   0   7   3 195598. 2454.43 131
   0   7  -3 191844. 2403.10 133
   0   7   4 13178.8 277.304  62
   0   7   4 13750.8 268.652  87
   0   7  -4 13032.0 283.879  49
   0  -7  -4 13647.9 323.582 126
   0  -7   4 13704.8 307.263  35
   0  -7   4 13070.7 265.282 126
   0   7   4 13968.2 266.572  22
   0   7   4 14881.3 264.449  16
   0  -7  -4 13665.5 324.050 120
   0   7  -4 13002.3 284.882 138
   0  -7   4 13534.9 314.449 143
   0  -7  -4 13543.2 328.336 144
   0   7   4 12794.4 276.403  45
   0   7   4 15255.1 287.985  34
   0   7  -4 13662.3 237.924 127
   0  -7   4 13854.8 283.550  56
   0  -7   4 13711.3 270.483  64
   0   7   4 13616.0 289.782 117
   0  -7   4 14001.8 283.702  12
   0   7  -4 13423.3 230.011   9
   0   7   4 12814.1 272.229  68
   0  -7  -4 13070.9 256.588  74
   0  -7   4 13198.6 308.499 120
   0  -7  -4 13576.1 252.213   8
   0   7   4 13752.0 288.836 114
   0   7   4 13694.2 285.551  60
   0   7  -4 13073.5 244.103  10
   0   7  -4 13323.7 259.998 121
   0  -7   4 13459.1 268.107   3
   0  -7   4 13602.8 265.099  16
   0  -7  -4 13547.1 313.983 108
   0  -7   4 13509.6 280.530  19
   0  -7  -4 13638.1 281.175 134
   0   7   4 13307.8 280.243   9
   0   7  -4 13642.5 305.605  73
   0   7  -4 13748.3 244.212 133
   0  -7  -4 13766.5 281.858  63
   0  -7  -4 13521.6 293.757   5
   0   7   4 13533.7 314.159 107
   0  -7   5 118595. 1561.05  64
   0   7   5 119372. 1589.32 114
   0   7  -5 120532. 1582.15 138
   0   7  -5 124050. 1523.02 127
   0  -7   5 115452. 1622.57 143
   0   7  -5 120222. 1525.56 133
   0   7   5 120335. 1568.48  68
   0  -7  -5 120322. 1645.86 120
   0   7  -5 116420. 1618.89 112
   0   7  -5 122263. 1616.64  73
   0  -7   5 119892. 1625.38  35
   0   7   5 118060. 1577.17  45
   0   7   5 111367. 1617.33 107
   0   7   5 116720. 1573.57  34
   0   7   5 118567. 1547.98  16
   0  -7  -5 120392. 1658.38 144
   0   7  -5 117736. 1586.64  49
   0  -7  -5 115760. 1541.63   8
   0  -7   5 119488. 1579.93  12
   0   7  -5 116484. 1540.84 121
   0   7   5 120251. 1578.10  62
   0   7   5 122849. 1588.29  60
   0  -7  -5 119623. 1563.62 134
   0  -7   5 113987. 1615.22 120
   0  -7  -5 117661. 1630.60 108
   0   7   5 119585. 1588.46 117
   0   7  -5 119894. 1546.39 102
   0  -7  -5 121108. 1606.81   5
   0  -7   5 119570. 1581.53  19
   0   7   5 120931. 1558.33  87
   0   7  -6 28892.8 510.836 112
   0   7   6 28524.6 472.552  68
   0   7  -6 28080.7 436.842 127
   0   7   6 29200.8 495.161  60
   0   7   6 28135.8 481.017  62
   0  -7   6 28244.2 506.675 120
   0   7   6 27774.3 488.537 117
   0  -7   6 28550.6 490.261   3
   0  -7  -6 28581.9 488.634  74
   0   7   6 29004.9 525.644  79
   0  -7   6 28611.9 472.523  64
   0   7  -6 28762.0 455.239 121
   0   7   6 28593.8 478.514  45
   0  -7   6 26344.1 506.986 143
   0  -7   6 27855.5 502.811 119
   0  -7   6 30233.2 498.185  19
   0  -7  -6 29350.0 537.098 120
   0   7  -6 27672.7 489.793  49
   0   7  -6 28586.5 443.629 133
   0  -7   6 29033.6 525.968  35
   0  -7  -6 28265.3 457.807 134
   0   7  -6 27894.9 501.254  73
   0   7   7 1060.62 83.8244  79
   0  -7  -7 1209.95 68.9400  71
   0  -7   7 1077.53 89.6891  35
   0   7  -7 1056.43 60.4409 127
   0  -7   7 1095.92 70.7748  64
   0  -7  -7 1041.84 77.9780  74
   0   7  -7 942.701 76.7014 106
   0   7  -7 1082.25 68.6677 137
   0   7   7 1080.71 67.8695  68
   0  -7   7 964.807 73.9670 120
   0   7  -7 1387.51 86.4956  73
   0  -7   7 1016.35 75.3562  19
   0   7  -7 979.684 72.4635  49
   0  -7   7 1017.01 76.1933  80
   0   7   7 1111.97 77.8452  25
   0   7  -7 969.230 71.4772  47
   0   7  -7 897.724 76.1332 112
   0   7   7 1046.27 73.3506  62
   0   7   7 971.312 75.4970  60
   0  -7   7 1078.79 77.9123   3
   0  -7   7 1156.94 71.0549  51
   0  -7  -7 1311.28 94.7987 120
   0   7  -8 18641.3 372.001  47
   0  -7   8 18702.5 411.429  35
   0  -7   8 18625.4 390.226   3
   0   7   8 18497.0 363.183  62
   0  -7  -8 18661.0 394.225  74
   0   7   8 18486.5 347.986  76
   0  -7   8 19030.0 380.975  19
   0   7   8 19053.8 408.578 107
   0   7   8 19499.1 384.960  11
   0  -7   8 18541.0 353.224  51
   0  -7  -8 18954.5 408.781 108
   0   7  -8 19023.6 375.750  73
   0   7  -8 18772.6 346.735 137
   0  -7   8 18957.2 363.298  64
   0   7   8 19525.1 382.544  25
   0   7   8 18367.8 403.028  79
   0   7   8 19118.8 361.496  87
   0  -7  -8 18511.8 348.326  71
   0   7  -8 18642.1 375.046  49
   0  -7   8 19182.2 379.077  12
   0   7   8 19190.3 378.867  60
   0  -7   8 17922.3 371.542  80
   0   7   9 27001.3 463.705  76
   0  -7   9 27306.5 468.578  51
   0  -7   9 27302.1 496.546  12
   0  -7   9 26727.1 530.971  35
   0   7  -9 27021.3 480.661  73
   0   7   9 27129.0 477.774  87
   0   7   9 26487.3 518.952  79
   0  -7   9 27458.5 479.656  64
   0  -7   9 25869.0 516.489 128
   0   7   9 27308.4 526.807 107
   0   7   9 26650.8 489.857 117
   0   7   9 26697.4 490.659  60
   0   7  -9 27061.4 470.748  91
   0  -7  -9 27038.7 552.259  50
   0   7  -9 26221.1 484.534  49
   0  -7   9 27330.9 486.179  80
   0  -7  -9 26066.6 517.830  74
   0   7  -9 26741.4 486.774  47
   0  -7  -9 27486.4 528.402 108
   0   7   9 25977.8 470.315  62
   0   7   9 26894.2 491.640  52
   0   7   9 28791.0 507.270  11
   0  -7  -9 26544.2 540.773 144
   0   7   9 28206.7 503.070  25
   0  -7  10 2830.11 141.734 128
   0  -7 -10 2864.81 145.144 108
   0   7  10 2920.20 126.676  87
   0  -7  10 3196.88 141.500  12
   0   7  10 3212.06 137.504 117
   0   7  10 2947.34 137.118  52
   0  -7  10 2845.67 127.084  64
   0   7 -10 3026.75 135.418  47
   0   7  10 2795.41 136.564  11
   0  -7 -10 2986.45 151.568  74
   0   7  10 3256.22 138.949  60
   0   7  10 2847.85 145.501 107
   0  -7 -10 3023.59 161.966  50
   0  -7  10 2913.29 124.044  51
   0   7 -10 3230.49 133.116 112
   0  -7  10 2983.91 153.179  35
   0   7 -10 2839.01 123.359  91
   0  -7 -10 3144.25 157.252 144
   0   7  10 3003.62 124.289  62
   0   7 -10 3067.52 126.336  73
   0  -7  10 2866.89 127.900 119
   0  -7  10 2996.68 127.213  80
   0   7 -10 2839.13 142.529 106
   0   7  10 2900.05 144.957  79
   0   7  10 3251.77 126.737  76
   0   7 -10 2884.22 130.444  49
   0   7 -11 1674.40 100.128  49
   0  -7 -11 1737.28 128.932  50
   0  -7  11 1575.60 117.691  35
   0  -7  11 1764.94 99.6266 119
   0   7  11 1874.22 112.019  52
   0   7  11 1753.45 103.719  60
   0   7  11 1803.46 116.818  79
   0  -7 -11 1866.19 120.596 108
   0   7  11 1867.60 105.070  87
   0   7 -11 1898.24 110.493  47
   0  -7  11 1684.60 118.946   8
   0   7  11 1836.99 98.3514  62
   0  -7  11 1718.49 109.925 128
   0   7 -11 1542.89 95.8290  91
   0   7  11 1947.34 112.067  37
   0   7  11 1816.44 98.5631  76
   0  -7  11 1535.30 103.207  19
   0   7 -11 1643.54 101.138  75
   0  -7  11 1650.97 94.9179  80
   0  -7  11 1737.53 108.082  12
   0  -7  11 1626.23 94.6015  51
   0   7  11 1794.39 106.104 117
   0  -7 -11 1708.28 122.635  74
   0   7 -11 1935.32 99.6403  73
   0   7  11 2010.63 119.115  11
   0   7 -11 1643.46 112.812 106
   0   7  11 2082.73 125.678 107
   0   7  12 21335.5 433.507  52
   0   7 -12 21447.5 441.378  47
   0  -7  12 22023.6 453.972  12
   0  -7  12 21736.9 482.068  35
   0  -7 -12 20527.2 501.248  50
   0   7 -12 21998.8 451.716 116
   0   7  12 21679.2 442.429 117
   0  -7  12 21768.6 450.972  19
   0   7  12 22108.5 457.733  25
   0   7  12 21427.8 465.895 107
   0   7 -12 21970.4 431.267  91
   0  -7 -12 20759.3 489.556  74
   0   7  12 21328.7 418.163  76
   0  -7 -12 21179.0 505.133  98
   0   7  12 21660.4 430.010  60
   0   7 -12 21755.3 435.402 145
   0   7  12 21827.0 460.163  11
   0   7 -12 20598.9 464.265 106
   0  -7  12 20863.3 419.053  51
   0   7  12 21713.1 434.044  87
   0  -7 -12 20948.6 468.042 108
   0   7 -12 21412.4 439.756  75
   0  -7  12 20164.7 484.195  31
   0   7  12 21589.5 442.694  37
   0  -7  12 20539.2 478.424   8
   0   7  12 20795.2 458.965  79
   0   7  12 21270.5 402.359  62
   0   7 -12 21099.8 437.078  90
   0   7  13 7729.31 248.008  25
   0   7 -13 7175.63 238.678 116
   0   7  13 6604.08 237.192 107
   0   7 -13 7255.68 224.258  91
   0  -7 -13 7142.87 275.178  50
   0   7 -13 7561.76 253.723  89
   0   7  13 7128.50 231.273  37
   0   7 -13 7269.34 235.209  90
   0  -7 -13 7343.38 275.437  74
   0   7  13 7087.63 225.235  87
   0   7 -13 7051.77 232.372  75
   0  -7  13 7339.04 239.848  19
   0  -7 -13 7138.58 221.756 105
   0  -7  13 7243.88 220.505  51
   0  -7  13 6999.51 237.125  12
   0   7  13 7612.30 222.753  76
   0   7  13 6967.41 222.604  52
   0  -7  13 7675.20 270.416   8
   0   7  13 7601.34 237.739 117
   0   7 -13 7344.89 255.049 106
   0   7 -13 7409.26 230.742 145
   0  -7 -13 7370.48 251.854 108
   0   7  13 7337.09 222.416  60
   0   7  13 6987.33 241.927  79
   0  -7 -13 6868.39 276.058  98
   0   7 -13 7377.33 235.717  47
   0   7  13 7925.97 253.859  11
   0  -7  14 6207.87 222.775  19
   0   7 -14 6047.79 219.452  90
   0   7 -14 6152.70 216.625  47
   0  -7  14 6292.29 246.936   8
   0  -7  14 6076.00 225.040 109
   0   7  14 6134.89 203.783  76
   0  -7 -14 5917.52 206.982  92
   0  -7  14 6008.29 204.350  51
   0   7 -14 5838.44 220.337 116
   0   7  14 5930.01 222.199  25
   0   7 -14 6047.57 211.847 145
   0  -7  14 6244.82 238.045  35
   0   7  14 6061.15 211.099  87
   0   7  14 6008.97 204.370  52
   0   7  14 6096.15 215.512 117
   0   7  14 5933.80 197.003  60
   0   7 -14 6100.04 218.970 139
   0   7 -14 5613.40 211.548  75
   0  -7  14 6123.86 223.977  12
   0  -7  14 6121.44 250.244  31
   0  -7 -14 6125.06 256.827  74
   0  -7 -14 5843.43 259.956  98
   0   7 -14 6275.29 233.786  89
   0  -7  14 5924.78 246.921  17
   0  -7 -14 6295.19 259.168  50
   0  -7 -14 5678.38 202.625 105
   0   7  14 6498.28 236.486  11
   0  -7 -15 4347.16 226.743  98
   0   7 -15 4426.49 193.155 116
   0  -7  15 4434.88 215.806  31
   0  -7 -15 4719.04 238.115 100
   0  -7  15 4284.71 205.830   8
   0   7  15 4505.03 179.568  61
   0   7 -15 4383.00 197.114  89
   0   7  15 4491.59 183.574  37
   0   7  15 4414.70 172.120  52
   0  -7  15 4598.52 195.508  19
   0  -7 -15 4710.42 184.836 105
   0  -7  15 4283.75 189.590  12
   0   7 -15 4266.80 186.372  75
   0   7  15 4635.76 176.082  76
   0   7  15 4397.75 192.460  25
   0  -7 -15 4360.83 218.190  74
   0  -7  15 4067.93 179.656 109
   0   7  15 4827.63 203.449  11
   0   7  15 4653.19 186.155  87
   0   7 -15 3999.09 181.904  90
   0  -7  15 4030.83 169.132  51
   0   7 -15 4581.00 184.530 145
   0  -7  15 4181.88 193.978  35
   0   7 -15 4308.28 186.078 139
   0   7  15 4341.74 182.498 117
   0  -7 -15 4323.88 171.268  92
   0   7  15 4277.36 163.415  60
   0  -7  15 4248.36 210.709  17
   0  -7 -16 3415.02 190.671  50
   0   7 -16 3379.93 173.436  89
   0   7 -16 3394.56 160.036 145
   0  -7  16 3059.44 161.612  19
   0   7  16 3305.73 157.554  37
   0  -7  16 3265.89 181.908   8
   0   7 -16 3393.83 168.448  75
   0   7  16 3216.23 157.179  87
   0  -7 -16 3114.65 174.313 124
   0  -7  16 3268.40 165.907  12
   0  -7 -16 2917.10 149.489 105
   0   7 -16 3289.26 164.788  90
   0   7 -16 3283.60 167.333 116
   0   7  16 3395.72 153.001  76
   0  -7 -16 3077.22 193.675  98
   0  -7  16 3586.26 192.637  17
   0  -7 -16 3312.89 198.419 100
   0   7 -16 3584.69 163.414  47
   0   7 -16 3534.27 167.274 139
   0   7  16 2984.97 153.156 117
   0   7  16 3471.20 172.812  25
   0   7  16 3345.79 170.617  11
   0  -7  16 3382.19 185.334  31
   0  -7  17 3989.18 186.521  12
   0  -7  17 3443.94 192.254  17
   0  -7 -17 3513.88 197.638  74
   0  -7 -17 3756.36 205.814 100
   0  -7  17 3417.14 189.987  26
   0   7 -17 3422.84 172.248 116
   0  -7 -17 3239.77 196.727  98
   0   7  17 3401.71 155.720  37
   0   7 -17 3587.31 162.616  47
   0   7  17 3215.25 150.047  61
   0   7  17 3725.17 179.581  11
   0  -7  17 4006.84 185.503  19
   0   7 -17 3284.20 166.623  75
   0   7 -17 3914.95 174.606 139
   0   7 -17 3357.47 166.759  90
   0  -7 -17 3410.01 190.527  50
   0  -7  17 4060.42 179.434  64
   0   7  17 3232.38 157.374  87
   0  -7 -17 3649.36 203.897  88
   0  -7  17 3253.32 180.916  31
   0  -7  17 3837.69 168.213  51
   0   7  17 3595.98 174.740  25
   0  -7 -17 3531.81 179.194 124
   0   7 -17 3623.87 165.282 145
   0   7  17 3316.53 142.467  52
   0   7 -17 3695.43 180.815  89
   0   7  17 3474.98 161.689 117
   0   7  18 5889.90 223.257  25
   0  -7 -18 5856.41 252.830 100
   0  -7  18 6267.30 248.073  42
   0   7 -18 6016.41 208.917  47
   0  -7 -18 5665.95 254.941  98
   0   7  18 5948.23 199.035  61
   0   7  18 5765.51 201.471  37
   0   7 -18 5578.01 213.701  75
   0   7 -18 5995.86 214.290 139
   0  -7  18 5781.91 222.757  19
   0  -7  18 6068.76 211.114  51
   0  -7 -18 5686.17 237.900  50
   0  -7 -18 5720.51 251.906  74
   0  -7  18 5509.27 234.510  17
   0  -7 -18 5674.44 218.262 124
   0   7 -18 5854.13 218.032  90
   0   7  18 5370.83 177.820  52
   0   7 -18 5885.82 207.062 145
   0  -7  18 6094.90 218.217  64
   0   7 -18 5749.08 220.816 116
   0  -7  18 5951.64 240.035  31
   0  -7  18 5539.13 236.607  26
   0   7 -18 5742.44 223.096  89
   0  -7 -18 5639.19 250.422  88
   0  -7  19 2341.83 144.878  21
   0  -7 -19 2300.90 156.170  74
   0   7 -19 2167.43 120.623 145
   0  -7  19 2308.87 128.473 132
   0   7 -19 2273.28 122.608  47
   0  -7 -19 2312.86 145.770  50
   0  -7 -19 1970.31 122.350 124
   0  -7  19 2315.16 147.968  42
   0  -7  19 2259.44 141.765  31
   0   7  19 2455.86 125.577  37
   0   7  19 2572.76 141.215  25
   0   7  19 2332.32 123.566  57
   0  -7  19 2437.93 140.442  19
   0   7  19 2505.24 120.380  36
   0   7 -19 2338.74 132.776  75
   0  -7  19 2537.04 138.090  64
   0  -7  19 2353.68 129.958  51
   0   7  19 2532.82 135.128  87
   0   7  19 2204.84 115.291  61
   0  -7  19 2142.38 144.087  26
   0   7  20 376.075 56.3474  37
   0  -7  20 324.776 66.8361  42
   0  -7 -20 343.961 64.7256  50
   0  -7 -20 481.386 78.4556  88
   0   7 -20 393.348 63.3032 116
   0   7  20 424.073 60.1005  57
   0   7  20 363.587 54.6659  36
   0  -7  20 379.793 60.6000  51
   0   7 -20 466.954 62.9742 139
   0   7  20 373.053 54.3328  61
   0  -7 -20 423.134 76.0886  74
   0   7 -20 460.279 68.3961  89
   0  -7 -20 344.986 69.8122 100
   0  -7 -20 419.933 77.1224  98
   0  -7  20 316.197 58.9326  64
   0  -7  20 427.007 62.4898 123
   0   7 -20 376.949 54.0230  47
   0   7  20 389.166 60.8996  87
   0   7 -21 4123.38 162.228  89
   0   7  21 3909.07 142.951  57
   0  -7 -21 3849.99 168.203 100
   0  -7  21 3590.46 157.353  42
   0   7 -21 3710.98 152.142 116
   0   7  21 4117.25 141.351  40
   0   7  21 3856.41 132.353  61
   0  -7 -21 3783.50 179.059  98
   0  -7 -21 4056.41 181.618  88
   0   7  21 3424.96 142.517  87
   0  -7  21 4054.67 160.595  64
   0  -7  21 3767.52 164.201  39
   0  -7 -21 3995.59 162.265  50
   0   7  21 3800.74 141.455  69
   0   7 -21 3801.86 145.933 139
   0  -7  22-3.18065 33.6937  64
   0   7  22 13.8352 29.3124  87
   0   7 -22 30.4175 33.4864  89
   0  -7 -22 39.3594 32.8403 100
   0   7  22 29.6386 32.0190 114
   0  -7  22-3.35812 37.8709  39
   0  -7 -22-3.97551 40.9751  88
   0   7  22 41.2283 33.6933  57
   0   7  22 21.9578 29.9924  69
   0   7  23 199.257 35.2248  69
   0   7  23 227.859 37.1326  57
   0   7  23 143.142 33.6328  87
   0   7 -23 187.296 38.2753  89
   0   7  23 125.168 31.2420 114
   0  -7 -23 242.068 48.2120  88
   0  -7  23 167.377 39.7229  56
   0   7 -23 166.902 31.8774 136
   0  -7 -24 361.295 42.5827  88
   0   7 -24 368.536 38.4779  89
   0   7  24 391.544 40.6519 131
   0   8   0 2518.37 99.0475   9
   0  -8   0 2279.31 104.340  29
   0   8   0 2535.28 131.565  73
   0   8   0 2528.24 99.3577  60
   0  -8   0 2695.91 114.471  70
   0   8   0 2507.92 75.6336  38
   0   8   0 2534.48 94.3782  52
   0  -8   0 2640.80 112.670  58
   0   8   0 2398.14 102.753  62
   0  -8   0 2392.19 101.945  63
   0  -8   0 2484.24 113.160  35
   0  -8   0 2499.51 106.921  67
   0  -8   0 2422.96 90.9690  15
   0  -8   0 2572.31 124.096 126
   0   8  -1 683.464 48.7505  52
   0   8   1 958.205 61.5773  33
   0   8  -1 579.629 49.3654  60
   0   8   1 1172.01 73.4673  52
   0   8  -1 608.661 48.9070   9
   0  -8   1 1048.77 74.1011  70
   0  -8   1 770.620 70.7059 126
   0  -8   1 741.830 52.7975  15
   0   8   1 800.942 84.3408  73
   0  -8   1 725.023 63.7594  29
   0   8   1 1188.26 81.1384  62
   0  -8  -1 836.989 83.4107 126
   0  -8  -1 807.220 67.6607  35
   0  -8  -1 854.796 74.1561  58
   0  -8  -1 1342.95 91.5188   5
   0   8   1 1234.56 78.3479  60
   0  -8   1 782.663 70.1211  35
   0  -8  -1 911.326 60.5830  15
   0  -8   1 823.682 66.4879  58
   0  -8   1 929.477 70.2166  56
   0   8  -1 802.941 78.8591  73
   0  -8  -1 880.804 73.2225  67
   0  -8  -1 1192.06 78.2572  63
   0   8   1 1044.05 50.3839  38
   0  -8   1 720.710 61.7683  67
   0   8  -1 686.046 57.5942  62
   0   8   1 905.018 66.5140   9
   0   8   2 17844.4 392.526  73
   0   8  -2 17263.1 291.767  52
   0   8  -2 17053.9 366.176 138
   0  -8   2 18608.0 354.030  70
   0   8  -2 19067.7 307.161 133
   0  -8   2 18759.2 345.186  29
   0   8   2 17430.3 302.169  16
   0  -8  -2 17235.2 357.038   5
   0  -8   2 17910.3 370.882  35
   0   8   2 17680.8 315.352  22
   0   8   2 17948.2 330.437  52
   0  -8   2 17646.9 348.495  56
   0  -8   2 17672.8 360.442 126
   0   8   2 17142.3 340.363  62
   0   8  -2 17844.0 309.021  60
   0   8   2 17375.8 300.456  37
   0   8   2 17724.1 310.572  33
   0   8  -2 17653.1 387.957  73
   0   8   2 17375.1 286.771  38
   0   8   2 18652.9 338.914  34
   0   8  -2 17924.7 311.225   9
   0  -8  -2 18165.0 340.334  63
   0  -8  -2 16481.0 341.723  67
   0  -8  -2 16956.1 333.200  35
   0  -8   2 18911.0 322.257  15
   0   8   2 18113.0 340.601  60
   0  -8  -2 16903.9 343.756  58
   0  -8   2 17460.3 345.621  58
   0   8   3 46106.0 718.528  68
   0  -8   3 48085.2 727.811  70
   0   8   3 46153.7 718.468  62
   0   8   3 48387.2 787.066  73
   0  -8   3 47356.3 707.569  64
   0   8  -3 48498.6 778.349  73
   0  -8  -3 47114.8 739.488 134
   0  -8  -3 46726.6 723.821  67
   0   8   3 46331.8 775.945  79
   0   8  -3 47597.2 668.058 133
   0   8  -3 47145.6 661.810  60
   0   8   3 47312.4 707.527  52
   0   8   3 47741.8 688.883  22
   0  -8   3 49350.8 695.797  15
   0   8  -3 46075.4 697.177 121
   0  -8   3 47054.5 758.174  35
   0   8  -3 46658.2 730.069  49
   0  -8   3 48733.7 728.550  58
   0  -8  -3 45888.2 715.628  63
   0   8  -3 46399.6 664.552   9
   0  -8   3 48598.6 720.032  29
   0  -8   3 48193.1 730.002  56
   0   8   3 47755.3 718.881  60
   0   8   3 47413.7 710.549  34
   0   8   3 48077.3 675.486  16
   0  -8  -3 47246.9 742.841   5
   0   8   3 46383.7 679.367  33
   0   8  -4 64044.1 872.470 133
   0  -8   4 65161.9 904.852  15
   0  -8  -4 65191.5 939.463 134
   0   8  -4 64035.8 939.967  49
   0  -8   4 64527.6 976.675  35
   0   8  -4 64880.7 980.658  73
   0  -8   4 65648.1 926.637  29
   0   8   4 64981.5 901.109  22
   0   8   4 63860.1 994.918 107
   0  -8   4 62932.5 933.531  56
   0  -8   4 63247.2 933.298  70
   0   8   4 64861.8 932.034  60
   0   8   4 64679.1 893.317  33
   0  -8  -4 63104.5 993.013 108
   0   8  -4 63031.5 863.639 127
   0   8   4 63737.9 991.797  79
   0   8   4 63459.2 924.579  68
   0   8   4 64452.3 921.497  52
   0   8   4 63137.7 919.797  34
   0  -8   4 62576.8 912.524  64
   0   8   4 62309.4 882.863  16
   0  -8  -4 66324.1 936.253  63
   0   8   4 62371.5 926.501  62
   0  -8  -5 68168.0 974.576 134
   0  -8   5 69319.6 978.565  29
   0   8   5 67268.8 977.577  34
   0  -8   5 68540.2 1035.19  35
   0   8   5 67418.8 953.397  22
   0   8   5 69846.5 945.985  16
   0  -8  -5 68002.1 1049.46 108
   0   8   5 67008.6 1041.63  79
   0   8   5 68629.4 978.948  52
   0  -8   5 66033.9 983.237  19
   0   8   5 65074.4 941.039  33
   0   8   5 65216.5 976.308 131
   0   8   5 67265.3 979.744  62
   0   8   5 67338.1 1045.03 107
   0   8   5 67165.2 984.179  60
   0  -8   5 67177.9 987.011  70
   0  -8   5 67705.0 986.398  56
   0   8  -5 68026.0 992.454  49
   0  -8   5 69329.0 971.009  64
   0   8  -5 67544.6 1023.06  73
   0   8  -5 66855.0 911.088   4
   0   8  -5 70076.6 922.180 127
   0  -8  -5 67161.2 1070.05 144
   0   8   5 68248.9 999.406 114
   0  -8   6 1472.05 99.0835 119
   0   8  -6 1633.74 103.105  73
   0   8   6 1537.76 108.590  79
   0   8   6 1461.82 83.2710  22
   0  -8   6 1444.39 102.812 143
   0  -8   6 1532.37 93.9990  56
   0   8   6 1495.01 92.1383  52
   0   8  -6 1307.08 95.3669 112
   0  -8  -6 1417.42 104.119 108
   0   8   6 1481.53 92.9717 114
   0   8  -6 1471.18 91.1145  49
   0   8   6 1449.92 83.7104  87
   0  -8   6 1359.11 89.4373  19
   0  -8   6 1325.22 100.798  35
   0   8  -6 1454.75 67.0695   4
   0  -8   6 1653.96 95.7480  12
   0   8   6 1609.18 82.6593  16
   0   8   6 1636.32 98.2758 117
   0  -8   6 1486.48 86.4249  64
   0   8   6 1564.46 92.0459  34
   0  -8  -6 1545.11 111.753 120
   0   8   6 1507.80 93.9500  60
   0   8   6 1751.09 96.9799  62
   0   8   6 1266.18 102.199 107
   0  -8  -6 1504.75 112.850 144
   0   8   7 5713.29 185.219  52
   0   8   7 5979.17 189.003  34
   0  -8  -7 5920.99 216.803 108
   0   8  -7 5874.54 196.591  73
   0   8  -7 5536.85 195.260 112
   0  -8   7 5577.00 208.669  35
   0  -8   7 5443.12 188.337  80
   0   8   7 5806.59 175.240  87
   0  -8   7 5723.09 178.462  64
   0   8   7 5730.53 169.783  16
   0   8   7 5460.84 177.969  62
   0   8  -7 5567.60 180.504  47
   0   8   7 5893.36 193.104 117
   0   8   7 5636.77 190.261 114
   0   8   7 5529.09 184.122  60
   0   8   7 5731.37 213.175 107
   0  -8   7 5705.19 196.044 119
   0  -8   7 5808.07 189.528  12
   0   8   7 5808.03 213.206  79
   0  -8  -7 5501.86 181.461  74
   0  -8  -7 5585.68 220.413 144
   0   8  -7 5551.09 185.388  49
   0  -8  -7 5695.39 164.736  71
   0  -8   7 5585.93 201.941 143
   0  -8  -7 5853.18 219.415 120
   0   8  -7 5804.97 164.674 121
   0  -8   8 17998.7 377.665  12
   0   8   8 17079.2 374.525 117
   0   8  -8 18034.1 385.188 112
   0  -8  -8 17797.8 415.597 108
   0   8   8 17376.9 379.315 114
   0   8   8 16946.0 366.327  52
   0  -8   8 17351.1 412.678 128
   0   8   8 16986.8 358.102  62
   0  -8   8 17361.6 409.352  35
   0   8   8 17234.8 370.084  60
   0   8   8 17218.7 353.032  87
   0   8  -8 17867.3 378.625  73
   0  -8   8 17599.2 393.509 143
   0  -8  -8 17492.7 413.067 120
   0   8  -8 17519.6 370.342  49
   0   8   8 17640.3 413.860 107
   0   8  -8 16973.8 380.676 106
   0  -8   8 17313.9 379.370 119
   0  -8   8 17693.1 376.871  80
   0  -8  -8 17255.1 426.975 144
   0   8  -8 16955.5 342.094 137
   0  -8  -8 16349.3 371.662  74
   0  -8   8 17865.3 363.401  64
   0   8  -8 18114.6 372.594  47
   0   8   8 17596.4 411.264  79
   0  -8   9 492.309 61.3379  64
   0   8  -9 417.222 61.3293 106
   0   8  -9 474.577 58.9340  47
   0  -8  -9 516.859 74.2637 108
   0  -8  -9 411.821 73.9743  50
   0  -8   9 503.898 73.1164 128
   0  -8   9 565.075 76.3563  35
   0   8  -9 499.452 60.8082  73
   0   8   9 534.616 66.6921  52
   0  -8  -9 350.409 64.2635 120
   0   8   9 530.081 63.5856  37
   0   8   9 498.655 63.4256  60
   0  -8   9 429.415 61.2391 119
   0  -8   9 548.713 62.0257  80
   0  -8   9 613.344 68.6462  19
   0  -8  -9 548.535 68.6032  74
   0   8   9 554.909 66.1905 117
   0   8  -9 518.714 63.7042 112
   0   8   9 573.820 79.1462 107
   0   8   9 495.615 74.2123  79
   0  -8   9 714.942 72.8824  12
   0   8  -9 541.939 62.1274  49
   0   8   9 489.875 58.2326  62
   0   8  -9 532.930 53.9814 137
   0   8   9 491.559 57.7482  87
   0  -8 -10 223.067 56.6353 143
   0   8  10 162.806 49.6382  60
   0  -8 -10 199.536 50.3741  98
   0   8 -10 169.808 43.2959  73
   0   8  10 208.119 49.9833  25
   0   8  10 159.273 42.4210  87
   0  -8  10 229.493 45.3670  51
   0  -8 -10 215.933 51.7334 120
   0   8  10 166.586 49.0579 117
   0  -8  10 169.537 45.0611  64
   0  -8 -10 212.923 51.3270  74
   0  -8  10 167.068 54.7447  35
   0   8 -10 197.132 47.9465 112
   0  -8  10 212.204 52.8818  19
   0  -8  10 220.215 48.6339  80
   0   8  10 163.993 44.3784  62
   0   8 -10 180.697 45.4153  47
   0  -8  10 299.047 52.8102  12
   0   8 -10 238.697 52.4771 106
   0   8  10 186.697 50.2983  52
   0   8 -10 182.117 44.3951  49
   0  -8  10 252.505 55.8005 128
   0  -8  10 147.256 44.6431 119
   0   8  10 189.080 55.5014 107
   0   8  10 181.980 52.1568  79
   0   8  10 164.376 44.9683  37
   0  -8 -10 249.311 67.2398  50
   0   8 -10 279.454 49.5582  91
   0  -8 -10 171.710 52.8353 108
   0   8 -11 12299.5 303.817  49
   0   8  11 12579.6 321.730 117
   0  -8  11 12321.9 301.626 119
   0   8  11 12302.6 292.256  62
   0  -8 -11 12794.4 377.024  50
   0   8  11 12101.3 308.192  60
   0   8  11 11918.3 340.147  79
   0  -8  11 12914.2 302.987  80
   0   8  11 11850.9 340.694 107
   0   8  11 12788.6 326.506  25
   0  -8  11 12143.8 298.856  51
   0  -8  11 12951.0 337.911 128
   0   8 -11 12590.9 296.525  73
   0  -8 -11 12425.7 346.567  74
   0   8  11 12541.9 311.862  37
   0  -8 -11 12124.1 346.928 108
   0   8  11 12416.7 326.721  11
   0   8 -11 12495.8 305.145  91
   0   8 -11 12572.3 318.103  47
   0   8  11 12740.0 308.427  87
   0   8 -11 12102.6 330.392 106
   0  -8  11 12671.7 313.401  64
   0   8  11 12258.1 310.316  52
   0  -8 -11 11554.4 346.920  98
   0  -8  11 12868.8 328.461  19
   0  -8  11 12350.2 322.465  12
   0  -8  11 12439.2 346.178   8
   0   8  12 7133.49 241.692  11
   0   8 -12 7419.78 239.025  47
   0  -8  12 7369.39 232.661  64
   0   8  12 7408.67 229.421  87
   0  -8 -12 7203.97 281.014  50
   0  -8  12 7445.79 274.077  31
   0   8  12 7197.89 238.323 117
   0   8  12 7168.35 225.643  60
   0   8 -12 7123.97 246.800 106
   0   8  12 7107.63 208.409  62
   0  -8 -12 6668.73 262.962  98
   0   8 -12 7399.84 249.020  89
   0  -8  12 7402.57 242.308  19
   0  -8 -12 6736.59 255.343  74
   0  -8 -12 6817.82 254.869 108
   0   8 -12 7108.47 223.467  91
   0  -8  12 7235.78 260.059   8
   0   8  12 6623.60 246.143  79
   0   8 -12 6866.22 223.540 116
   0   8  12 6846.56 225.699  52
   0   8  12 7101.72 255.420 107
   0  -8  12 7040.39 220.537  51
   0  -8  12 7354.64 241.695  12
   0   8  12 7029.97 239.324  25
   0   8  13 980.360 86.0567  60
   0   8 -13 889.613 90.3567 106
   0  -8  13 949.886 108.987  31
   0  -8  13 834.210 98.9391  35
   0  -8  13 823.874 82.7669  51
   0  -8 -13 1209.27 109.600 108
   0   8 -13 808.294 78.9989  91
   0   8  13 871.419 93.5786  79
   0   8  13 902.081 93.3730  11
   0  -8 -13 777.378 97.8503  74
   0   8  13 770.257 86.1424  25
   0  -8  13 892.113 92.1772  19
   0   8 -13 764.362 85.1823  89
   0  -8  13 830.308 94.4961   8
   0   8  13 848.195 82.9809  52
   0  -8  13 874.296 90.7760  12
   0   8 -13 946.484 87.6453 116
   0  -8  13 981.382 89.3938  64
   0   8 -13 833.662 82.7099 145
   0  -8 -13 1025.49 113.066  98
   0   8  13 855.037 92.6581 107
   0   8  13 807.126 81.3192  87
   0   8  13 800.657 86.0931 117
   0   8  14 158.978 50.3246  60
   0  -8  14 95.7857 52.9669   8
   0   8 -14 151.064 48.4179 145
   0  -8 -14 91.0157 55.5679  74
   0  -8  14 165.448 64.2642  17
   0   8 -14 119.796 47.9627 116
   0   8 -14 105.965 52.7634  89
   0   8  14 131.471 54.9397  11
   0  -8  14 159.199 54.1107  19
   0   8  14 181.878 60.5844  25
   0   8 -14 197.161 60.1693 139
   0   8  14 224.029 52.1918 117
   0  -8  14 105.243 59.8635  35
   0  -8  14 143.270 51.2886  12
   0  -8 -14 83.6916 64.4802  98
   0   8  14 170.217 52.3123  61
   0  -8  14 227.491 56.6588  64
   0  -8  14 162.185 56.5065 109
   0  -8  14 144.391 65.8442  31
   0   8  14 215.213 52.3067  52
   0   8  14 157.113 50.1194  87
   0  -8 -14 111.867 50.7827  92
   0   8  14 142.601 54.0783  37
   0  -8  14 90.1620 45.9773  51
   0  -8  15 2646.68 148.466 109
   0  -8  15 2630.44 151.736  19
   0   8 -15 2552.27 139.394 145
   0  -8 -15 2494.94 169.665  98
   0   8 -15 2847.54 150.666 139
   0  -8  15 2474.14 162.703  31
   0   8  15 2408.98 146.127  11
   0  -8  15 2595.66 160.795   8
   0   8 -15 2428.03 138.874 116
   0  -8  15 2625.65 165.797  17
   0   8 -15 2495.48 140.985  47
   0   8  15 2297.68 133.289  37
   0   8  15 2443.81 136.226  87
   0   8  15 2507.33 141.589 117
   0  -8 -15 2224.46 158.160  88
   0  -8  15 2631.89 149.252  12
   0  -8 -15 2532.02 178.387 100
   0  -8 -15 2378.55 131.340  92
   0   8  15 2579.50 148.243  25
   0  -8 -15 2499.74 170.468  50
   0   8 -15 2350.73 145.455  89
   0  -8  16 8399.17 271.227  12
   0   8  16 7882.03 251.713  87
   0   8 -16 8242.21 264.156 139
   0   8  16 7794.04 243.175  61
   0  -8  16 8130.55 260.281  64
   0   8 -16 8809.75 266.826  47
   0  -8 -16 8266.60 318.914 100
   0   8  16 7966.14 257.255 117
   0   8 -16 8465.42 260.869 145
   0  -8  16 8345.58 296.655  17
   0   8 -16 7984.08 272.228  89
   0  -8  16 8096.50 294.294  31
   0   8  16 7721.51 225.796  60
   0  -8  16 7996.49 292.280  26
   0   8  16 7938.84 266.843  25
   0  -8 -16 8033.18 301.780  50
   0   8  16 7964.26 249.247  37
   0  -8 -16 8018.88 297.771  74
   0  -8  16 8381.62 272.006  19
   0  -8 -16 8023.39 301.259  88
   0   8  16 7713.66 266.766  11
   0  -8 -16 8205.83 290.166 124
   0   8  16 8283.23 241.605  52
   0  -8 -16 7958.42 304.800  98
   0   8 -16 8105.78 259.907 116
   0  -8  17 3294.72 187.268  31
   0  -8  17 3338.36 185.229  26
   0  -8 -17 2382.71 151.480 124
   0  -8 -17 2732.97 177.859 100
   0   8  17 2398.66 133.979  61
   0   8 -17 3478.26 168.677 116
   0   8 -17 4692.90 197.292  47
   0  -8  17 3212.15 181.130  17
   0   8 -17 4827.04 203.615  89
   0   8 -17 5085.36 204.347 139
   0  -8 -17 2320.56 164.932  88
   0   8  17 2625.25 150.082  25
   0  -8  17 4623.09 195.954  19
   0   8  17 2784.44 133.447  52
   0  -8 -17 2607.56 176.389  98
   0  -8 -17 2733.67 175.672  74
   0  -8 -17 2674.15 170.261  50
   0   8  17 2572.64 137.646  37
   0   8 -17 4785.02 192.086 145
   0  -8  18 4630.78 186.963  64
   0  -8  18 4664.22 210.876  42
   0   8  18 4560.19 180.764  87
   0  -8  18 4697.97 195.557  19
   0   8  18 4667.11 171.953  61
   0  -8  18 4322.72 199.908  31
   0   8  18 4503.75 161.856  36
   0   8  18 4496.30 158.522  52
   0  -8 -18 4808.01 215.804  50
   0  -8  18 4149.27 196.581  26
   0   8  18 4503.29 173.301  37
   0  -8 -18 4398.04 210.360  74
   0   8 -18 4548.16 178.322  47
   0   8  18 4567.55 172.908  57
   0  -8  19 928.261 98.8086  26
   0   8  19-6.36065 36.3249  61
   0  -8  19 766.492 90.7786  42
   0   8  19 38.0271 36.9482 114
   0  -8 -19 26.7537 49.8741  88
   0  -8 -19 99.1775 52.2326 100
   0   8 -19 967.734 84.0882 116
   0   8 -19 854.128 83.4274  47
   0  -8 -19 4.98502 45.6622  50
   0  -8  19 733.345 81.6022 132
   0   8  19 9.93937 39.9497  57
   0  -8  19 766.717 90.9992  31
   0   8  19 23.4836 36.0489  37
   0   8 -19 765.261 81.8173 145
   0   8 -19 961.193 90.9603 139
   0  -8 -19 63.6825 48.6064  74
   0  -8 -19 33.2018 50.2268  98
   0  -8 -19 15.8927 37.9958 124
   0   8 -19 1219.31 97.1130  89
   0  -8  19 1152.79 100.891  64
   0   8  20 8632.72 223.557  57
   0   8 -20 7501.55 211.443 145
   0   8 -20 8105.75 222.608  47
   0   8  20 7989.15 237.569 114
   0  -8  20 7887.76 222.181 132
   0   8 -20 8563.79 235.061 139
   0  -8  20 8337.81 241.618  64
   0  -8 -20 8202.77 265.392 100
   0  -8 -20 7836.71 263.310  98
   0  -8 -20 8217.17 253.732  50
   0   8  20 8456.88 214.438  61
   0   8 -20 8334.95 241.554  89
   0  -8 -20 8072.61 263.037  88
   0  -8  20 8270.75 255.155  42
   0  -8  20 7911.49 230.713 123
   0   8  20 7581.29 220.661  87
   0  -8 -21 2114.51 113.423  50
   0   8  21 2291.75 102.092  69
   0  -8 -21 1887.37 116.565  98
   0  -8  21 2163.36 118.735  39
   0   8  21 2211.39 95.9117  61
   0  -8  21 2409.79 121.040  56
   0  -8  21 2150.87 102.098 123
   0  -8  21 2300.16 118.426  42
   0  -8 -21 2177.91 123.383  88
   0   8 -21 2455.70 116.610  89
   0   8 -21 2331.85 108.240 139
   0   8  21 2448.88 105.881  57
   0   8  21 1991.34 105.475 114
   0  -8 -21 2263.64 123.260 100
   0  -8  21 2228.35 114.871  64
   0   8  21 2067.43 101.539  87
   0  -8 -22 4660.81 157.220 100
   0  -8  22 5171.56 163.524  56
   0   8 -22 4830.92 152.348  89
   0   8  22 4145.61 138.565 114
   0   8  22 4049.83 131.127  87
   0   8  22 4957.41 141.392  57
   0  -8 -22 4793.35 164.991  88
   0  -8  22 5007.87 159.500  64
   0   8  22 4845.41 139.660  69
   0  -8 -23 397.144 45.1737  88
   0   8 -23 457.914 44.6988  89
   0   8  23 482.256 47.0481 131
   0   8 -23 335.286 34.5070 136
   0   9   0 91.3341 44.8757 138
   0   9   0 53.5548 26.7672  52
   0   9   0 86.5457 45.6325  73
   0  -9   0 231.003 49.7144  35
   0  -9   0 123.552 31.2475  15
   0   9   0 273.245 49.9799 131
   0  -9   0 125.717 53.2527 143
   0  -9   0 89.1597 43.4004  58
   0  -9   0 114.521 42.0596  67
   0   9   0 113.251 39.6529 135
   0  -9   0 49.1683 42.9782 120
   0   9   0 245.172 40.5983  60
   0  -9   0 54.7001 41.0024 108
   0   9   0 92.0551 47.1299 107
   0   9   0 98.5954 35.5101  62
   0  -9  -1 1196.98 88.1264  58
   0   9   1 1265.59 106.079  73
   0  -9   1 1280.56 81.7049  29
   0  -9   1 1462.42 95.6945  35
   0  -9  -1 1402.89 112.522 120
   0   9  -1 1349.00 85.8218 135
   0  -9   1 1105.40 95.9747 108
   0  -9   1 1328.38 88.1123  70
   0  -9   1 1291.12 105.149 143
   0   9   1 1171.15 101.840 107
   0  -9  -1 1280.95 106.055 108
   0  -9  -1 1355.58 85.0821  63
   0   9   1 1536.58 92.4737 131
   0   9  -1 1400.94 100.423 138
   0  -9   1 1253.46 85.6393  58
   0  -9   1 1445.77 111.752 120
   0  -9   1 1343.60 85.7288  67
   0   9   1 1523.53 91.7670 135
   0   9  -1 1388.58 68.3847  52
   0   9   1 1472.45 90.7311  62
   0   9   1 1383.61 104.987 138
   0   9   1 1569.31 81.8388  52
   0  -9   1 1185.94 83.6401  56
   0   9  -1 1162.80 99.6609 107
   0  -9  -1 1492.20 116.242 143
   0   9  -1 1317.38 72.7815  60
   0   9   1 1649.25 87.5544  60
   0  -9  -1 1207.85 83.8382  35
   0  -9   1 1276.57 70.2286  15
   0   9  -1 1259.68 102.343  73
   0  -9  -1 1324.74 87.6807  67
   0   9   2 6992.06 200.544  62
   0  -9  -2 7120.05 245.421 108
   0  -9   2 7273.92 181.943  15
   0  -9   2 7024.69 207.615  70
   0  -9  -2 6756.28 218.474 134
   0   9  -2 7124.57 201.866 135
   0  -9  -2 6855.73 203.216  67
   0  -9   2 7118.63 202.145  29
   0  -9   2 7032.77 207.659  56
   0   9  -2 6822.90 236.782  73
   0  -9  -2 6977.98 199.153  63
   0  -9   2 7611.20 253.779 120
   0   9  -2 6703.38 191.378 121
   0  -9   2 6529.89 237.772 143
   0   9  -2 6889.54 172.274  60
   0   9   2 6990.01 241.900  73
   0   9  -2 7221.18 227.806 138
   0   9   2 7254.17 207.604 131
   0  -9   2 7053.99 204.000  67
   0   9   2 6801.57 168.466  61
   0   9   2 6808.71 241.031 107
   0  -9   2 7262.99 210.584  58
   0  -9   2 7108.66 223.358  35
   0  -9  -2 6927.85 248.094 120
   0   9   2 7150.66 173.744  33
   0  -9  -2 7364.27 251.819 143
   0   9   2 7284.24 198.632  60
   0   9   2 7109.06 208.590 135
   0   9   2 7159.59 189.468  52
   0   9   3 1141.01 87.8905 114
   0  -9  -3 1125.89 102.241 120
   0   9  -3 1078.33 74.8760 121
   0   9   3 1182.28 82.7798 131
   0   9   3 1076.41 75.0607  34
   0   9   3 1113.08 78.3883  60
   0  -9  -3 960.047 98.1647 144
   0  -9   3 1155.49 79.9350  29
   0   9  -3 1042.70 94.3682  73
   0  -9   3 1000.40 93.9417 120
   0   9   3 1285.94 69.9023  33
   0   9  -3 1225.57 82.0619 135
   0  -9  -3 1076.57 97.4121 108
   0   9   3 1387.13 69.0210  16
   0   9  -3 1167.52 89.9154 138
   0  -9   3 1171.14 101.181 143
   0  -9  -3 1135.31 79.6443  63
   0   9   3 1181.08 76.6032  52
   0  -9  -3 1250.12 86.0399  67
   0  -9  -3 1305.22 106.269 143
   0   9   3 1091.76 63.3264  37
   0  -9   3 1146.43 83.7437  56
   0   9   3 1084.21 98.1119 107
   0  -9   3 1122.75 85.4510  70
   0   9   3 1240.21 71.6548  22
   0  -9   3 1131.41 92.2107  35
   0   9   3 1080.70 98.3150  73
   0  -9   3 1100.15 81.6897  58
   0   9   3 1028.83 78.3253  62
   0  -9   3 1066.51 68.2646  15
   0   9   4 8395.75 194.296  16
   0   9   4 8041.17 238.262 114
   0   9  -4 8398.21 240.130 138
   0   9   4 8196.06 223.276  60
   0  -9   4 8001.75 222.678  29
   0   9   4 8249.21 269.071  73
   0   9   4 7665.37 198.226  22
   0  -9   4 8355.89 234.161  56
   0  -9   4 8052.32 265.643 120
   0  -9  -4 8042.26 277.963 144
   0   9   4 8046.81 217.919  34
   0  -9   4 8330.63 267.272 143
   0  -9  -4 8300.00 270.318 108
   0  -9   4 8145.42 206.022  15
   0  -9  -4 8425.41 273.707 143
   0   9   4 7817.77 194.354  33
   0   9  -4 7803.81 204.674 121
   0   9   4 7872.07 221.861  62
   0   9   4 8159.89 227.137 131
   0  -9   4 8212.29 232.329  70
   0  -9   4 8124.88 230.205  58
   0  -9  -4 7608.48 222.682  63
   0   9   4 7731.08 261.825 107
   0   9  -4 8177.34 189.978 133
   0  -9   4 8529.85 258.980  35
   0   9  -4 8249.01 188.436   4
   0   9   4 8158.70 217.572  52
   0   9   4 8073.44 195.605  37
   0  -9  -4 8327.44 279.287 120
   0   9  -4 7875.37 254.062  73
   0  -9   5 4172.25 179.402  35
   0   9   5 3982.93 134.465  33
   0  -9   5 4320.15 186.240 120
   0   9   5 3933.25 149.499  52
   0  -9  -5 4336.44 191.703 108
   0  -9   5 4186.73 162.754  56
   0   9   5 3796.57 128.330  16
   0   9   5 3982.48 136.278  37
   0  -9   5 4161.47 154.813  29
   0  -9  -5 3836.73 190.959 144
   0   9  -5 4278.83 182.550 112
   0   9   5 3531.07 156.529 114
   0   9  -5 4125.21 175.876  73
   0  -9  -5 4132.84 188.859 143
   0   9  -5 3980.19 127.742 133
   0   9   5 3837.73 136.751  22
   0   9   5 3981.59 151.232  34
   0  -9   5 4300.39 165.457  70
   0   9  -5 4101.79 123.534   4
   0   9   5 4105.07 157.356 131
   0   9   5 3632.53 177.709  73
   0  -9   5 4155.42 151.441  64
   0   9   5 3737.67 149.943  62
   0   9   5 3706.47 178.341  79
   0   9   5 4013.00 154.193  60
   0   9  -5 4241.91 141.917 121
   0   9  -5 4251.49 161.762 138
   0   9   5 3639.83 177.847 107
   0  -9  -5 3910.34 187.611 120
   0  -9   5 4089.63 183.061 143
   0  -9   5 4009.36 174.268 119
   0  -9  -6 7919.44 270.084 143
   0  -9  -6 7744.76 272.598 120
   0  -9   6 8296.51 238.427  12
   0   9   6 7976.89 226.779  52
   0   9  -6 7998.87 196.910 133
   0   9  -6 8013.40 225.806 137
   0   9  -6 7725.35 230.788  49
   0  -9   6 7882.99 262.921  35
   0   9   6 7559.58 206.754  37
   0   9   6 7671.77 224.503  62
   0   9   6 7846.21 267.024  79
   0   9  -6 7894.35 205.913 121
   0  -9   6 7953.89 261.229 143
   0   9  -6 8154.94 256.991 112
   0   9   6 7890.03 241.217 114
   0   9   6 7908.59 268.983 107
   0  -9   6 7650.46 252.484 120
   0  -9   6 7953.53 223.455  64
   0   9  -6 8265.10 193.421 127
   0   9   6 8022.01 232.043 131
   0  -9   6 7761.63 248.440 119
   0  -9   6 8375.72 231.987  29
   0  -9   6 8225.04 238.610  19
   0  -9   6 8271.63 241.140  70
   0   9  -6 7915.87 226.817  47
   0   9   6 8314.07 231.994  34
   0  -9  -6 8071.34 272.841 108
   0   9  -6 8153.18 253.040  73
   0   9   6 7798.13 228.396  60
   0  -9   6 7961.58 236.689  56
   0   9   6 8164.98 207.759  33
   0   9   6 7762.28 209.179  22
   0   9  -7 8.43988 35.0130  73
   0  -9   7 99.7812 42.5118  12
   0   9   7 36.7212 37.6833 114
   0   9  -7-7.40777 32.0403  49
   0  -9   7 58.3883 44.5150 128
   0  -9   7 55.8414 40.0183 119
   0  -9   7 19.7417 42.2620  35
   0  -9   7 58.9035 37.1942  64
   0   9   7-6.18648 34.4745  37
   0   9   7 39.7084 41.6594  60
   0  -9   7 88.8581 44.5849  70
   0   9   7 31.1570 33.3471  62
   0   9   7 63.5688 32.5899  33
   0  -9  -7 70.3151 48.1684 120
   0   9   7 21.6229 34.9927  34
   0  -9   7 89.5650 45.1913  19
   0   9  -7 52.1585 34.3057 137
   0   9   7 301.291 56.4456 117
   0   9  -7 65.9224 43.3435 112
   0   9   7 47.9570 39.0816 131
   0  -9  -7 36.6108 40.9669 143
   0  -9   7 50.0726 43.4403  56
   0  -9   7 107.886 44.5413  80
   0  -9  -7 57.9953 51.1902 108
   0   9  -7 41.6040 28.5919 121
   0  -9   7 25.2639 35.5960  29
   0  -9   7 61.0472 44.4961 143
   0   9   7 5.23350 45.2690 107
   0   9   7 46.4466 33.4548  22
   0   9  -7 118.074 41.2919  47
   0   9   7 10.2949 42.7068  79
   0   9   7 3.51012 38.8833  52
   0  -9   8 4611.88 182.247  56
   0   9   8 4285.28 169.888  60
   0   9   8 4364.40 180.294 114
   0  -9   8 4585.51 181.029  19
   0   9   8 4654.15 206.682 107
   0  -9   8 4372.90 178.175  80
   0  -9   8 4736.23 173.745  64
   0   9   8 4382.16 163.839  87
   0   9  -8 4093.54 165.633  49
   0  -9   8 4730.49 200.444  31
   0  -9  -8 4496.23 204.187 108
   0  -9  -8 4774.43 209.032 120
   0   9  -8 4555.97 159.677 137
   0  -9   8 4270.69 178.100 119
   0   9   8 4522.34 182.841 117
   0   9   8 4432.03 199.776  79
   0   9  -8 4611.43 181.124  73
   0  -9   8 4534.97 190.581 143
   0   9   8 4726.81 177.500  34
   0  -9   8 4468.75 203.000 128
   0   9  -8 4396.74 180.832 112
   0   9  -8 4222.23 168.965  47
   0  -9   8 4643.54 180.258  12
   0  -9  -8 4975.31 210.548 143
   0   9   8 4480.63 171.618  52
   0   9   8 4356.66 165.882  62
   0   9   8 4592.18 165.043  37
   0  -9   8 4285.90 195.646  35
   0  -9   9 2630.31 138.513 119
   0   9   9 2502.37 131.825  52
   0  -9   9 2603.42 137.722  12
   0   9   9 2482.49 138.685 114
   0   9   9 2542.93 126.403  62
   0  -9   9 2597.48 134.175  80
   0   9   9 2985.77 148.724 117
   0   9  -9 2581.24 117.764 137
   0   9   9 2638.77 135.108  34
   0  -9   9 2665.83 141.228  56
   0   9  -9 2511.19 131.696  47
   0  -9   9 2416.41 148.885  31
   0   9  -9 2914.16 144.081 112
   0   9   9 2476.66 130.327  60
   0   9   9 2581.97 156.263 107
   0  -9  -9 2472.38 152.755 108
   0  -9   9 2592.96 155.454 128
   0  -9  -9 2656.74 154.972 143
   0   9   9 2557.72 154.623  79
   0  -9  -9 2651.61 155.356 120
   0   9  -9 2509.55 128.378  49
   0   9   9 2618.34 127.762  87
   0  -9   9 2947.56 145.656  19
   0   9  -9 2524.25 132.434  73
   0  -9  -9 2522.84 161.105  50
   0  -9   9 2656.62 132.686  64
   0   9   9 2611.01 127.347  37
   0   9 -10 798.780 77.6140  49
   0   9 -10 745.805 77.2798 112
   0   9 -10 858.723 81.8355  47
   0  -9  10 745.109 77.3945 119
   0  -9 -10 964.087 97.9574 120
   0   9  10 945.095 100.725 107
   0   9  10 875.151 87.6218 114
   0   9 -10 776.682 74.5140  91
   0  -9 -10 902.587 98.3734 108
   0  -9  10 871.730 85.8561  12
   0   9  10 959.775 85.0778  60
   0  -9 -10 876.736 106.170  50
   0  -9  10 823.978 81.0021  64
   0   9 -10 1042.87 87.0250  73
   0   9  10 939.151 85.8322  52
   0   9  10 852.867 95.6429  79
   0  -9  10 1036.59 93.4072  19
   0  -9  10 677.132 87.4729 128
   0   9  10 978.864 84.7267  37
   0   9  10 881.162 79.5894  87
   0   9  10 895.979 78.0612  62
   0   9  10 808.827 85.4252 117
   0  -9  10 907.958 83.3782  80
   0  -9 -10 901.097 98.5202 143
   0   9 -11 471.875 66.1483  47
   0   9  11 257.370 62.0176  79
   0   9 -11 275.286 52.7480  91
   0  -9  11 228.191 57.2515  12
   0  -9  11 187.573 63.7657  35
   0  -9  11 208.416 54.9765  19
   0  -9  11 259.886 54.5546  64
   0   9  11 301.297 64.1530 107
   0   9  11 138.558 51.9984 114
   0   9  11 181.057 50.7247  60
   0   9  11 106.189 44.5302 117
   0  -9 -11 175.024 68.7091  50
   0  -9  11 153.023 54.0848 128
   0  -9 -11 311.651 59.6414  74
   0  -9  11 165.875 62.6223  31
   0   9  11 102.624 45.3525  87
   0  -9 -11 273.621 62.6963  88
   0  -9  11 179.295 48.3040 119
   0   9 -11 141.813 48.1933  89
   0   9  11 135.654 40.7973  62
   0   9  11 227.242 53.9700  52
   0  -9 -11 208.900 63.1317 108
   0   9  11 192.240 52.5051  34
   0   9  12 6684.88 243.597 114
   0  -9 -12 7202.15 259.909  88
   0   9  12 6687.58 226.054  52
   0  -9  12 7395.39 249.088  12
   0  -9  12 7481.64 252.161  19
   0   9  12 7201.64 230.575  37
   0  -9  12 7110.30 270.900  35
   0  -9  12 7182.90 248.348 128
   0   9 -12 7104.68 229.759  91
   0  -9 -12 7055.76 256.178  74
   0   9  12 7563.87 251.145  34
   0  -9  12 7542.44 279.644  31
   0   9 -12 7152.29 246.926  89
   0   9  12 6750.17 258.533 107
   0  -9 -12 6926.55 266.453 108
   0   9  12 7103.65 229.362  60
   0   9  12 7014.33 228.324  61
   0   9  12 6993.24 228.304  87
   0   9  12 7457.19 250.110 117
   0   9  12 6430.47 253.215  79
   0  -9 -12 7232.90 268.476  98
   0  -9  12 7457.75 241.573  64
   0  -9  13 18120.8 464.996  31
   0  -9 -13 16977.7 436.928  88
   0  -9 -13 18134.2 485.186  50
   0   9  13 16660.7 410.531 117
   0   9  13 16616.8 429.278  79
   0  -9  13 17075.7 402.632  64
   0  -9  13 17887.7 454.228  35
   0   9  13 16821.7 419.233 114
   0  -9  13 19717.2 441.047  19
   0  -9 -13 16220.9 434.462 108
   0   9 -13 17631.0 405.532 145
   0   9 -13 18182.9 416.824  47
   0   9  13 17752.8 397.632  61
   0   9 -13 17950.9 424.915  89
   0  -9  13 17581.5 431.730 134
   0   9  13 17157.8 391.924  52
   0   9  13 17663.7 394.440  37
   0   9  13 17531.7 390.663  60
   0  -9  13 17749.2 420.879  12
   0   9  13 16997.2 392.834  87
   0  -9  13 17322.9 445.320  17
   0   9  13 16527.1 434.189  73
   0   9  13 16554.9 430.971 107
   0  -9 -13 17121.8 436.715  74
   0  -9 -13 17187.3 449.331  98
   0   9  14 24681.0 497.341  87
   0  -9 -14 23242.9 496.346  92
   0  -9  14 23504.8 527.019 109
   0  -9  14 24481.4 519.302  12
   0  -9 -14 24371.3 583.173  50
   0   9 -14 23713.5 517.017  89
   0  -9  14 24469.2 562.338  31
   0   9  14 24835.0 516.835 117
   0   9  14 24798.0 531.444 114
   0  -9  14 24211.3 548.966  17
   0   9 -14 25229.4 508.326 145
   0  -9 -14 23743.6 593.825 100
   0  -9  14 24284.9 520.503 134
   0   9 -14 24477.2 515.267 139
   0   9  14 23625.5 486.001  37
   0  -9 -14 23568.5 553.527  98
   0  -9  14 25124.5 529.490  19
   0  -9 -14 23491.1 543.066  88
   0   9 -14 25046.0 512.228  47
   0   9  15 6229.83 236.953 114
   0  -9 -15 6590.31 275.823  50
   0   9  15 6252.81 227.342 117
   0   9  15 6198.74 217.951  87
   0  -9 -15 5847.10 250.096  98
   0  -9 -15 6278.94 282.422 100
   0  -9  15 6568.06 263.255  31
   0   9 -15 6685.71 230.327 145
   0  -9  15 6450.88 237.861  19
   0  -9 -15 6080.24 248.958  88
   0  -9 -15 6241.02 250.129  74
   0   9 -15 6495.76 233.355 139
   0  -9  15 6447.33 254.101  17
   0   9  15 6414.13 213.759  52
   0   9  15 6448.38 208.156  60
   0   9 -15 6621.24 231.597  47
   0  -9  15 6330.48 234.713 109
   0   9  15 6271.36 215.959  37
   0   9  15 6377.56 217.073  61
   0  -9  15 6227.12 226.232  64
   0  -9 -15 5912.28 212.576  92
   0   9 -15 6864.05 243.428  89
   0   9  15 6437.02 235.507  34
   0  -9  15 6573.24 238.175  12
   0  -9  15 6345.22 241.842 115
   0   9  16 50368.7 809.348  37
   0  -9 -16 47516.6 884.138  98
   0   9  16 50352.7 846.255  34
   0   9  16 50105.3 783.239  60
   0   9  16 47200.3 842.964 114
   0  -9 -16 48921.0 911.886  50
   0  -9  16 51068.3 855.936  19
   0  -9 -16 47849.6 878.488  88
   0  -9  16 49026.3 879.026  26
   0   9 -16 50802.8 851.136  89
   0  -9  16 50335.8 835.326  64
   0  -9  16 48787.9 841.383 115
   0   9 -16 51068.3 832.895  47
   0  -9  16 50609.4 882.477  17
   0   9 -16 50216.9 828.761 145
   0  -9 -16 49255.3 886.614 124
   0  -9  16 51440.4 901.176  31
   0   9 -16 51289.3 842.792 139
   0  -9 -16 47984.0 926.609 100
   0  -9 -16 46280.9 868.350  74
   0   9  16 48785.8 799.908  61
   0   9  16 48236.2 789.906  52
   0  -9  17 792.429 95.5682  31
   0  -9  17 706.799 91.9712  26
   0   9  17 1133.61 96.1960  87
   0   9  17 1154.06 85.9182  52
   0  -9  17 858.614 84.4861  19
   0   9  17 1014.03 77.0440  36
   0   9  17 1113.24 90.3961  37
   0  -9 -17 942.790 101.741  74
   0  -9  17 757.070 97.4660  42
   0   9  17 1384.65 108.028  34
   0  -9 -17 1031.06 109.793  98
   0   9  17 1161.59 90.1388  61
   0   9 -17 747.809 79.9401  47
   0  -9 -17 1054.46 115.192  50
   0  -9  17 845.197 87.0744  64
   0   9  18 12996.0 329.325  34
   0  -9  18 13487.7 342.310  56
   0   9  18 12712.3 280.449  36
   0  -9 -18 13250.7 378.381 100
   0   9  18 12745.3 310.581  87
   0   9 -18 13268.2 320.749  47
   0   9 -18 13452.8 335.823  89
   0  -9 -18 12261.4 353.561  98
   0   9  18 13157.7 302.777  61
   0  -9  18 13984.6 368.179  42
   0   9 -18 13452.1 320.564 145
   0  -9 -18 12569.3 350.297  88
   0   9  18 13094.6 302.706  57
   0   9 -18 13821.6 331.970 139
   0  -9  18 13321.4 331.050  64
   0   9  18 12787.6 331.633 114
   0  -9 -18 12568.2 335.527 124
   0  -9 -18 12256.8 355.345  50
   0   9  18 13373.1 308.289  37
   0  -9  18 13405.3 343.262 132
   0  -9  18 12852.6 352.252  31
   0  -9 -19 1619.52 119.827  50
   0   9  19 1344.86 89.1722  37
   0  -9  19 1333.89 99.5434  56
   0  -9  19 1159.65 91.7592  64
   0   9 -19 1247.26 86.0669 145
   0   9  19 1564.82 110.029 114
   0  -9 -19 1789.45 130.137 100
   0  -9 -19 1625.81 115.840  88
   0   9  19 1851.94 103.942  87
   0  -9  19 1147.86 88.7589 132
   0  -9  19 1195.86 101.347  42
   0   9  19 1680.58 109.649  34
   0   9 -19 1233.79 89.8931 139
   0   9 -19 1159.22 89.3362  89
   0  -9 -19 1234.87 97.0533 124
   0   9  19 1493.70 93.6238  57
   0   9 -19 1174.75 86.1024  47
   0   9  19 1408.05 90.2165  61
   0  -9 -19 1360.80 111.188  98
   0   9  20 68.2103 33.3758  87
   0  -9  20 6.99953 35.3030  70
   0   9  20 135.457 46.2554 131
   0   9 -20 47.8119 37.3985  89
   0  -9 -20 92.4070 46.2415 100
   0  -9  20 64.3499 31.1930 132
   0   9  20 43.9899 34.0921  57
   0   9 -20 10.3846 28.4057 145
   0  -9  20-3.51704 36.2513  56
   0  -9  20 23.2208 33.9507  64
   0  -9 -20 3.77942 35.8111  88
   0   9  20 28.9245 40.0916 114
   0  -9  20 53.8998 38.7840 123
   0   9 -20 62.0379 31.9895  47
   0  -9 -20 19.0750 37.3336  50
   0   9 -20 12.0915 34.6880 139
   0  -9  20 7.43834 34.9455  42
   0   9  20 19.8521 29.1166  61
   0   9  20-2.50861 31.8911  69
   0   9 -21 60.7943 27.4296 139
   0  -9  21 28.2902 26.1646 132
   0  -9  21 60.0905 37.6628  56
   0  -9  21 80.0624 38.7309  70
   0   9  21 38.9290 35.9999 131
   0   9  21 37.2785 29.3884  57
   0  -9  21 66.9967 32.3484 123
   0  -9  21 98.3609 35.7285  64
   0  -9 -21 57.6598 35.6092  88
   0   9 -21 81.9087 34.3606  89
   0   9  21 34.1087 27.9691  69
   0   9  21 5.09008 28.1958 114
   0  -9 -21 26.4619 36.6424 100
   0  -9 -22 3255.47 114.870  88
   0   9  22 3407.76 117.326 131
   0  -9 -22 3104.27 115.932 100
   0   9  23 1801.74 71.5116 131
   0  10   0 2468.28 150.321  73
   0  10   0 2702.94 104.703  52
   0  10   0 2373.59 106.177  60
   0 -10   0 2506.75 118.344  63
   0  10   0 2550.86 152.539 107
   0 -10   0 2438.95 128.376  35
   0 -10   0 2465.17 127.676  58
   0 -10   0 2480.72 154.047 143
   0 -10   0 2456.33 150.058 108
   0  10   0 2646.41 126.561 135
   0 -10   0 2696.40 163.018 120
   0  10   0 2527.61 144.206 138
   0 -10   0 2272.76 121.048  67
   0  10   1 651.549 80.8073 138
   0 -10  -1 658.465 78.5509 134
   0  10   1 728.119 87.5034  73
   0 -10   1 1249.99 94.1904  58
   0 -10   1 895.390 75.7836  63
   0 -10   1 815.853 94.0660 143
   0  10  -1 754.153 71.1868 135
   0 -10  -1 718.583 67.6665  63
   0  10   1 746.518 58.7877  52
   0  10  -1 721.995 54.0266  52
   0  10   1 683.420 62.3994  60
   0 -10  -1 1138.73 89.0171  58
   0  10  -1 877.931 64.1127  60
   0 -10   1 909.274 99.8525 120
   0 -10  -1 669.494 71.2894  67
   0  10   1 773.848 73.8988 131
   0  10  -1 714.149 55.1970 133
   0 -10   1 723.066 71.2447  67
   0 -10  -1 878.125 97.8442 143
   0 -10  -1 796.748 91.6053 108
   0  10  -1 861.215 92.6777  73
   0 -10  -1 1462.54 121.620 120
   0 -10   1 1191.34 92.2766  35
   0  10   1 750.031 88.9242 107
   0  10  -1 988.484 93.9192 138
   0  10   1 761.206 73.0460 135
   0 -10   2 1236.55 85.4107  63
   0 -10   2 954.199 101.336 143
   0 -10  -2 1017.29 104.518 108
   0  10  -2 1045.54 92.6034 138
   0  10   2 1123.11 109.479  73
   0 -10   2 875.658 97.3291 120
   0 -10  -2 1377.89 95.9895  67
   0  10  -2 914.642 96.7932  73
   0  10  -2 1058.70 64.9071 133
   0  10   2 1068.57 87.6245 135
   0  10   2 1135.27 81.3776  60
   0  10   2 987.687 104.479 107
   0 -10   2 1051.20 88.5170  70
   0  10  -2 971.600 77.5491 121
   0  10  -2 1007.73 81.2289 135
   0  10   2 961.926 84.4003 131
   0 -10  -2 1027.23 92.3357 134
   0 -10  -2 1116.75 109.069 143
   0 -10   2 1188.71 92.7408  58
   0 -10   2 1033.03 92.6955  35
   0  10   2 1331.99 81.5287  52
   0 -10   2 1153.44 84.8270  29
   0  10   2 1084.17 83.1021  62
   0 -10  -2 1041.82 107.199 120
   0 -10   2 1188.56 88.7570  67
   0  10   2 1003.30 100.772 138
   0 -10  -2 991.410 81.4509  63
   0  10   3 94887.7 1355.93 131
   0  10  -3 91876.8 1422.78  73
   0  10   3 94359.5 1447.54  73
   0 -10   3 95777.4 1366.83  70
   0  10  -3 98900.3 1398.17 138
   0 -10   3 96559.1 1409.35  35
   0 -10  -3 93771.1 1381.58 134
   0  10  -3 97018.7 1324.08 121
   0 -10   3 96923.5 1454.79 143
   0  10  -3 96817.7 1278.47 133
   0  10   3 95359.1 1344.93  62
   0 -10   3 96278.3 1352.94  67
   0  10   3 96070.8 1363.68 135
   0  10   3 95563.0 1454.96 107
   0 -10   3 94974.1 1361.67  56
   0 -10   3 95832.9 1365.62  58
   0 -10  -3 93098.7 1449.23 108
   0 -10  -3 95695.6 1463.80 143
   0  10   3 97519.7 1337.08  60
   0 -10   3 96778.7 1351.13  29
   0 -10   3 96374.9 1457.23 120
   0  10   3 92302.5 1278.22  33
   0 -10  -3 92896.8 1347.77  63
   0 -10  -3 94699.1 1473.77 120
   0  10   3 96793.9 1319.07  52
   0  10   3 94366.0 1281.31  61
   0  10  -4 2984.65 112.062 133
   0  10   4 3035.98 131.215  52
   0  10   4 3087.85 170.957  73
   0 -10  -4 3229.59 177.897 143
   0 -10   4 2780.52 134.588  67
   0  10   4 3095.39 133.463  34
   0 -10   4 3068.48 145.689  58
   0  10  -4 2871.80 159.054  73
   0  10   4 3034.31 142.151 131
   0 -10   4 2945.97 144.467  70
   0 -10   4 2854.71 164.193 143
   0  10   4 3006.48 114.786  33
   0 -10   4 2813.76 134.956  29
   0 -10  -4 3124.09 179.789 120
   0 -10   4 2849.42 139.759  56
   0  10  -4 2932.97 144.391 138
   0  10  -4 2876.83 109.660   4
   0 -10  -4 3072.29 144.837 134
   0 -10   4 2922.26 155.691  35
   0 -10   4 2668.15 135.990  31
   0  10   4 3155.18 174.569 107
   0  10   4 3006.22 118.164  22
   0  10  -4 2904.28 161.119 112
   0 -10   4 3009.26 167.042 120
   0 -10  -4 3086.37 170.828 108
   0  10   4 2846.46 132.287  60
   0  10   4 3380.88 158.716 114
   0  10   4 2962.87 117.760  61
   0  10   4 3008.23 137.585  62
   0  10  -5 17031.3 364.610  47
   0 -10   5 16013.3 403.968 119
   0 -10  -5 16290.3 432.010 143
   0  10  -5 16844.7 415.845 112
   0  10   5 16319.8 324.427  33
   0 -10  -5 16374.6 432.358 108
   0  10  -5 16367.4 320.310 133
   0 -10   5 16697.0 382.057  56
   0 -10   5 16443.8 379.690  70
   0  10   5 16302.9 365.921  62
   0  10   5 16807.0 356.401  52
   0  10   5 15398.0 382.861 114
   0 -10   5 16876.7 427.455 143
   0 -10   5 16976.3 415.555  35
   0  10   5 16560.6 334.542  22
   0  10   5 16815.6 376.238 131
   0 -10   5 16634.0 421.230 120
   0  10  -5 16928.3 410.570  73
   0  10   5 16606.0 325.670  37
   0  10   5 15922.9 354.103  34
   0  10   5 17221.3 438.569 107
   0 -10  -5 16787.9 443.791 120
   0  10   5 17030.1 368.270  60
   0  10   5 16987.3 435.827  73
   0 -10   5 17642.9 386.957  58
   0  10  -5 16585.6 340.985 121
   0  10   5 16129.1 334.018  61
   0 -10   5 17019.5 390.885  31
   0  10   6 699.195 73.7077  62
   0  10   6 623.684 68.9210  34
   0 -10   6 723.333 98.5033 128
   0  10   6 773.335 77.5157  60
   0 -10   6 756.334 91.5115  35
   0  10  -6 750.371 74.8067  47
   0  10   6 674.790 62.0324  37
   0 -10   6 640.346 81.3650 119
   0  10   6 810.998 81.3707 131
   0 -10   6 861.762 93.4715 143
   0  10  -6 943.990 67.9002 133
   0  10  -6 639.093 61.7184 121
   0 -10   6 800.363 81.8450  70
   0 -10  -6 838.623 97.7047 108
   0 -10   6 799.348 86.3524  31
   0 -10   6 832.433 82.7821  58
   0 -10   6 796.774 83.1813  56
   0  10   6 630.553 77.9870 114
   0  10  -6 738.416 85.5960 112
   0  10   6 723.340 63.8819  33
   0 -10  -6 676.329 95.5621 120
   0  10   6 755.785 95.5518 107
   0  10  -6 729.680 85.4998  73
   0  10   6 733.060 92.9345  73
   0  10   6 710.979 73.4245  52
   0  10  -6 762.070 75.3241 137
   0 -10  -6 887.165 100.743 143
   0  10   6 643.031 67.0476  61
   0 -10   6 824.221 90.0096  80
   0 -10   7 15488.7 404.950 143
   0  10  -7 16389.7 337.013 121
   0  10   7 15056.5 332.665  22
   0 -10  -7 15684.4 428.215 108
   0 -10   7 16056.4 390.461  80
   0 -10  -7 15636.7 430.819 120
   0  10   7 15774.9 426.896 107
   0 -10  -7 15718.2 425.383 143
   0 -10   7 16356.1 401.467  31
   0 -10   7 15780.9 346.606  15
   0  10   7 15457.3 383.922 114
   0 -10   7 16605.6 386.572  56
   0  10  -7 16612.3 397.130  73
   0  10  -7 16177.4 368.655  47
   0  10   7 15933.5 336.122  37
   0  10  -7 15578.2 393.810 112
   0  10   7 15896.2 344.136  61
   0  10   7 15849.2 358.114  52
   0  10   7 16172.7 365.934  60
   0  10   7 15236.0 324.632  33
   0 -10   7 16218.9 431.949 128
   0  10   7 15927.0 429.274  73
   0 -10   7 16001.5 381.735  70
   0  10  -7 15567.7 349.983 137
   0  10   7 15254.8 357.258  62
   0 -10   7 15557.8 390.794 119
   0  10   7 15990.6 373.533 131
   0 -10   7 16321.3 364.975  64
   0 -10   8 326.078 63.3440  80
   0 -10   8 387.980 67.0779  56
   0  10  -8 352.938 63.8216 112
   0 -10   8 433.158 63.9220  12
   0  10   8 407.040 61.6479  52
   0  10  -8 425.315 66.1267  73
   0 -10   8 352.388 65.4515 119
   0 -10  -8 444.864 79.0332 108
   0 -10  -8 510.089 84.1730 120
   0 -10   8 425.167 59.6710  15
   0  10  -8 511.419 67.2889  47
   0  10   8 460.865 70.1455 114
   0  10   8 399.674 56.3839  37
   0 -10  -8 696.043 95.6726  50
   0 -10   8 255.215 68.2732 128
   0  10  -8 453.085 58.2056 137
   0  10   8 376.338 57.9205  62
   0 -10   8 373.007 62.4803  29
   0  10   8 459.383 78.7414 107
   0 -10  -8 315.351 69.9730 143
   0  10   8 329.230 57.1573  61
   0  10   8 431.724 66.9257 131
   0  10   8 339.256 73.5148  73
   0 -10   8 378.359 64.4314  70
   0  10   8 323.286 51.0367  22
   0 -10   8 467.985 65.6344  64
   0  10   8 570.920 72.2640  60
   0  10  -9 329.525 58.8623  73
   0 -10   9 416.452 68.0734 119
   0  10   9 550.932 74.9095 114
   0  10   9 461.103 80.1139  73
   0 -10   9 489.110 71.1411  12
   0 -10   9 401.258 64.3774  29
   0  10   9 522.752 67.9664  60
   0  10  -9 465.083 64.7272  47
   0  10   9 398.060 78.3832 107
   0 -10   9 463.094 69.0463  64
   0  10   9 512.801 62.4100  22
   0 -10   9 488.170 73.2388  70
   0  10  -9 431.572 55.7583 137
   0  10   9 448.311 65.6489  34
   0 -10  -9 387.971 79.6622  50
   0  10   9 523.843 68.5056  52
   0 -10   9 532.091 75.0601  56
   0 -10   9 380.181 64.4242  80
   0 -10   9 380.776 74.6524 128
   0  10  -9 402.743 59.5791  91
   0 -10  -9 453.210 78.3987 120
   0 -10   9 436.745 77.7670  31
   0  10   9 428.402 67.8941 131
   0 -10  -9 439.665 82.7959 108
   0 -10  -9 397.240 74.4994 143
   0 -10   9 376.235 78.0587  35
   0  10  -9 492.836 72.1215 112
   0  10   9 460.653 64.1571  61
   0 -10   9 396.029 67.3965  19
   0  10 -10 271.848 57.8196  89
   0 -10  10 217.257 60.2124 128
   0  10  10 157.871 43.9332  22
   0  10  10 215.068 49.9567  37
   0 -10 -10 162.501 58.2776 108
   0  10  10 220.231 56.8193  34
   0 -10  10 189.974 51.3301 119
   0  10 -10 215.489 54.3871 112
   0 -10  10 230.524 60.2487  19
   0  10  10 208.537 54.9431  61
   0 -10  10 227.026 69.1224  31
   0 -10  10 175.094 48.7896  80
   0  10 -10 272.427 53.9644  91
   0 -10  10 199.208 54.0800  64
   0 -10  10 198.372 50.6463  29
   0  10  10 254.697 56.7063 114
   0 -10 -10 188.037 55.7331 143
   0 -10  10 255.310 63.2387  56
   0  10  10 188.313 50.1387  52
   0  10  10 172.326 60.7467 107
   0 -10  10 197.969 49.6620  12
   0  10  10 277.633 54.8841  60
   0  10  10 327.663 74.1369  73
   0  10  10 241.630 58.0091 131
   0  10 -10 209.645 52.3641  73
   0 -10  10 172.670 53.8307  70
   0 -10  10 249.751 67.5004  35
   0  10  11 1502.09 112.376 131
   0  10  11 1405.76 113.169 117
   0  10  11 1680.08 117.583  34
   0  10  11 1484.50 105.617  52
   0  10  11 1675.32 135.184 107
   0 -10  11 1688.56 135.996  35
   0  10  11 1546.29 104.147  22
   0 -10  11 1619.75 114.795  29
   0  10  11 1710.98 124.835 114
   0 -10  11 1730.20 136.364 134
   0 -10  11 1491.44 116.337  19
   0 -10  11 1751.89 131.459 128
   0 -10 -11 1579.80 131.726 108
   0  10  11 1653.71 110.481  60
   0  10  11 1804.34 112.239  37
   0 -10  11 1700.40 122.370  56
   0 -10  11 1660.51 120.444  12
   0  10 -11 1601.07 112.811  89
   0 -10  11 1707.06 123.228  70
   0 -10  11 1604.39 110.694 119
   0  10  11 1892.76 115.466  61
   0  10  11 1537.73 132.390  73
   0 -10  11 1753.58 137.036  31
   0  10 -11 1564.66 106.042  91
   0 -10  11 1514.63 110.332  64
   0  10  12 82.4964 53.9060 114
   0  10  12 133.538 52.5240 131
   0  10 -12 60.5579 45.9629  89
   0 -10  12 96.4694 49.0087  29
   0 -10  12 104.207 56.9446  17
   0 -10  12 190.631 59.0151 134
   0 -10  12 103.107 50.9821  12
   0 -10 -12 160.595 61.3977 108
   0  10  12 215.326 65.0452 107
   0  10  12 350.650 72.8477  73
   0  10  12 125.107 49.7511 117
   0 -10  12 72.4192 56.7208  35
   0 -10  12 82.0151 47.3611 128
   0  10 -12 92.0270 47.1137  47
   0  10  12 132.456 48.8521  37
   0 -10  12 148.595 61.7093  31
   0  10 -12 88.2491 43.9439  91
   0  10  12 136.853 44.8795  22
   0 -10  12 174.750 58.9146  19
   0 -10 -12 96.7408 65.4883  50
   0 -10  12 182.861 56.7705  64
   0  10  12 92.7407 50.4358  34
   0  10  12 186.209 52.5577  87
   0 -10  13 105.322 49.4705  19
   0  10  13 70.3812 46.8726  37
   0 -10 -13 178.948 74.8343  50
   0 -10  13 87.6869 49.5467  29
   0  10  13 57.5527 50.1339 131
   0  10 -13 58.0633 45.0631 145
   0  10 -13 174.921 48.4470  47
   0  10  13 65.3319 50.0990  34
   0 -10  13 89.7884 67.1140  31
   0 -10  13 43.8399 44.9774  17
   0 -10  13 96.7536 53.4246 134
   0 -10 -13 83.5299 51.0969 108
   0  10  13 160.880 55.7127 114
   0  10 -13 84.7882 49.5755 139
   0  10  13 34.4106 50.1086 107
   0  10 -13 93.8690 47.0033  89
   0 -10  13 98.5483 42.6311  12
   0  10  13 74.1178 47.6018 117
   0  10 -14 573.687 78.1573  89
   0  10 -14 652.130 82.5049 139
   0  10 -14 688.082 83.0033  47
   0 -10  14 560.998 77.9222  12
   0 -10  14 689.738 80.3382  29
   0  10  14 594.584 73.0788  37
   0  10  14 704.529 84.7030 131
   0  10  14 670.689 84.5758 114
   0 -10  14 550.900 78.3160  64
   0 -10  14 626.906 85.5442 134
   0  10  14 614.865 80.9073  34
   0  10  14 613.622 73.1961  60
   0 -10  14 565.071 91.0872  31
   0 -10  14 546.927 80.5636  19
   0 -10  14 667.168 88.3847 109
   0 -10 -14 573.590 93.9829 100
   0 -10  14 756.302 93.7485 115
   0 -10  14 423.026 74.5358  17
   0  10  14 761.396 78.4978  52
   0  10 -14 643.991 78.1326 145
   0 -10  14 604.357 83.1893  56
   0 -10  14 673.576 85.3508  70
   0 -10 -14 595.905 78.6358  92
   0  10  14 692.482 76.7749  61
   0 -10 -14 530.301 94.9800  50
   0  10 -15 964.229 93.1822  89
   0 -10 -15 1147.89 122.055 100
   0  10  15 1255.15 103.789  34
   0 -10  15 912.199 99.9853  17
   0  10 -15 989.734 91.6220  47
   0 -10 -15 991.291 117.464  50
   0 -10  15 985.172 98.7536 115
   0 -10  15 1181.44 103.782  70
   0  10  15 980.878 86.9946  37
   0 -10  15 1071.64 102.026  56
   0 -10  15 1071.18 95.1641  64
   0  10  15 1100.47 105.309 114
   0  10  15 1199.68 92.5187  52
   0  10 -15 1117.04 95.1312 145
   0 -10  15 1065.43 96.3469  19
   0 -10  15 941.768 104.691  26
   0 -10  15 954.160 107.242  31
   0 -10  15 1068.39 95.8448  29
   0 -10  15 1021.39 99.7028 109
   0  10  15 983.465 87.3888  61
   0  10  15 1155.85 89.6199  60
   0  10 -15 1150.37 99.9787 139
   0  10  15 1080.73 99.7225 131
   0 -10  16 4450.54 181.199  29
   0 -10  16 4545.70 184.599  64
   0  10  16 4081.00 175.606  34
   0 -10  16 4717.89 195.365  70
   0  10  16 4499.16 168.586  61
   0  10  16 4394.13 164.888  52
   0 -10  16 4437.79 187.887 115
   0  10  16 4303.32 165.669  37
   0 -10  16 4133.49 174.569 109
   0 -10  16 4479.85 204.402  31
   0  10 -16 4309.82 177.908  47
   0 -10  16 4706.22 212.073  42
   0 -10  16 4721.57 193.157  19
   0 -10  16 4564.26 192.466  56
   0 -10 -16 4317.96 212.946  50
   0 -10  16 4210.35 191.558  26
   0  10  16 4211.72 161.640  57
   0  10 -17 11517.0 301.848 139
   0  10  17 11619.0 279.904  61
   0  10  17 11841.6 277.573  57
   0 -10 -17 11496.0 343.812  50
   0 -10  17 11724.5 313.512  70
   0 -10  17 11520.2 329.877  42
   0 -10  17 11582.2 314.986  56
   0 -10 -17 10987.6 319.079 124
   0  10  17 11767.1 281.792  37
   0 -10 -17 11057.3 348.512 100
   0  10  17 11619.7 300.406  34
   0 -10  17 11342.1 296.503  29
   0 -10  17 11484.1 300.734  64
   0  10  17 11372.6 309.795 114
   0 -10  17 11345.8 325.995  31
   0  10 -17 11494.6 296.198  47
   0  10  17 11081.2 302.513 131
   0  10 -17 11470.9 299.276  89
   0 -10 -17 11073.8 306.179  88
   0  10 -17 11581.7 294.729 145
   0 -10  18 3.94149 41.4740  70
   0  10  18 11.3034 36.4178  57
   0 -10 -18 19.2754 34.9718  88
   0  10 -18 39.0606 36.0805 139
   0 -10 -18-23.9458 44.2278  50
   0  10 -18 9.91750 34.7856 145
   0  10  18 55.9327 44.4565 131
   0 -10 -18-5.14631 47.1073 100
   0 -10  18 4.40702 44.4528  42
   0 -10  18 3.97907 38.0143  56
   0  10 -18 17.6295 35.0385  89
   0 -10  18 43.3766 44.0737  31
   0  10  18-3.79409 37.4168 114
   0 -10  18-10.9459 33.6955  64
   0  10 -18 20.5968 33.0635  47
   0 -10 -18 8.10994 42.3788 124
   0  10  18 53.3232 34.9453  37
   0 -10  18 144.507 46.3213 132
   0  10  18 40.8067 34.1980  61
   0  10 -19 339.121 49.4300  47
   0  10  19 404.021 49.0864  61
   0  10 -19 393.375 53.1161 139
   0 -10 -19 367.516 62.6732  50
   0 -10 -19 338.793 63.7166 100
   0 -10  19 546.483 60.4999 132
   0  10 -19 448.138 55.2689  89
   0 -10 -19 367.170 54.3128  88
   0 -10  19 484.584 59.2093  64
   0  10  19 416.739 50.7565  57
   0 -10  19 367.610 57.8165  70
   0  10  19 391.277 56.9410 131
   0 -10  19 429.749 63.5757  42
   0  10  19 358.048 53.5931 114
   0  10  19 457.411 50.1928  69
   0  10  19 398.409 55.5372 138
   0  10 -19 416.587 51.5088 145
   0 -10  19 381.598 60.2358  56
   0  10  20 951.790 68.4475 114
   0  10  20 1151.35 67.9353  61
   0 -10 -20 998.097 70.6155  88
   0 -10  20 1055.64 70.2142 132
   0 -10  20 1130.01 80.5874  70
   0 -10  20 1240.47 83.4446  56
   0  10  20 1112.18 76.5549 131
   0  10 -20 1193.32 74.9617 139
   0  10 -20 1056.50 63.4857 145
   0 -10  20 1169.30 76.5763 123
   0  10  20 1111.05 68.2684  57
   0 -10 -20 1051.46 86.6907 100
   0  10 -20 1111.05 72.2379  89
   0  10  20 1067.23 64.8399  69
   0 -10  21 1814.35 77.9782 123
   0  10 -21 2098.42 85.2589 139
   0  10  21 2070.23 91.8640 131
   0  10 -21 2170.15 87.6032  89
   0 -10 -21 1798.17 92.4917 100
   0  10  22 266.288 32.8304 131
   0  11   0 15.0215 22.5079  52
   0 -11   0 77.3563 56.3126 120
   0 -11   0 20.0985 41.4324  67
   0  11   0 29.4242 52.4059  73
   0  11   0 20.5228 31.0603  60
   0  11   0 36.6818 49.6521 138
   0  11   0 30.9266 40.6796 135
   0 -11   0 22.0925 36.8684  63
   0 -11   0 50.2804 51.5731 143
   0 -11   0 5.24857 45.8500 134
   0  11   0 53.3103 28.4334 133
   0  11  -1 52.3559 52.2961  73
   0  11  -1 45.6045 46.3900 138
   0 -11   1 43.4135 34.2883  63
   0 -11  -1 37.9620 50.7558 143
   0  11   1-18.0218 52.9940 107
   0 -11   1 108.284 56.1901 120
   0 -11  -1 30.1854 54.7714 108
   0  11  -1 58.3143 28.6741 133
   0  11  -1 219.632 49.6017 121
   0  11   1 11.9456 52.1810  73
   0  11   1 307.152 55.1364 135
   0  11  -1 45.7836 39.3325 135
   0  11   1 397.587 46.8788  52
   0 -11  -1 10.1509 44.3438 134
   0 -11   1 47.8032 41.3549  67
   0 -11   1 74.7853 56.0240 143
   0 -11   1 102.734 54.1433 134
   0 -11  -1 52.7266 37.1505  63
   0 -11  -1 221.901 67.7443 120
   0 -11  -1 12.3174 42.0270  67
   0 -11   1 33.9139 43.7011  58
   0  11   1 31.2016 29.5750  60
   0  11   1 26.9388 48.8819 138
   0  11   2 975.093 80.1228  60
   0  11  -2 1181.61 72.5161 133
   0 -11   2 1324.72 121.417 120
   0 -11  -2 1123.70 90.3157  63
   0 -11  -2 1064.63 98.1395 134
   0 -11   2 1231.03 119.175 143
   0  11  -2 1148.64 101.268 138
   0 -11   2 1130.65 90.7332  67
   0 -11  -2 1060.27 112.977 108
   0  11  -2 1050.71 107.558  73
   0 -11   2 1244.06 88.6879  63
   0  11   2 996.046 90.2438 131
   0 -11   2 1011.78 90.8106  58
   0  11   2 1151.31 77.7658  52
   0  11  -2 1245.40 87.5866 121
   0  11   2 1120.72 115.079  73
   0  11   2 1012.09 90.4349 135
   0 -11  -2 1128.58 115.649 143
   0 -11   2 948.735 102.877 134
   0 -11  -2 1220.70 124.433 120
   0  11   2 1076.76 113.867 107
   0  11   2 1026.64 105.334 138
   0 -11   3 32366.6 683.025 120
   0  11  -3 33607.0 632.829 138
   0 -11  -3 33078.7 706.198 120
   0  11   3 32724.7 604.874 135
   0 -11  -3 32939.6 688.758 108
   0 -11   3 31984.4 597.409  67
   0 -11   3 32675.4 683.283 143
   0  11   3 33992.5 611.898 131
   0  11   3 32551.0 682.538  73
   0  11   3 34284.0 582.311  60
   0  11   3 32763.1 685.029 107
   0  11  -3 31773.1 659.636  73
   0 -11  -3 33354.4 699.063 143
   0  11  -3 33115.7 578.778  47
   0 -11   3 33778.3 587.027  63
   0  11  -3 32567.2 566.815 121
   0  11  -3 32228.3 528.360 133
   0 -11   3 33729.1 619.507  70
   0 -11   3 32321.5 609.777  58
   0  11  -3 32262.4 536.043   4
   0  11   3 33334.1 562.327  52
   0  11   3 32391.4 664.281 138
   0 -11  -3 32967.0 626.446 134
   0  11  -3 32968.9 674.998 112
   0 -11   4 27589.4 533.679  67
   0  11  -4 26661.9 581.991  73
   0 -11   4 27420.2 546.620  70
   0  11  -4 27446.6 594.332 112
   0  11  -4 27336.8 515.426  47
   0 -11   4 27325.1 606.877 143
   0 -11   4 27906.8 625.772 128
   0 -11  -4 26573.8 536.871 134
   0 -11  -4 27011.6 610.219 108
   0  11   4 26983.7 609.353  73
   0 -11  -4 29421.6 643.958 120
   0 -11  -4 28561.1 627.831 143
   0  11  -4 26695.4 464.984   4
   0  11  -4 26206.9 539.882 138
   0  11  -4 27975.7 468.754 133
   0  11   4 27515.4 541.299 135
   0 -11   4 26461.8 597.552 120
   0 -11   4 27300.0 544.693  58
   0  11  -4 27841.1 497.233 121
   0  11   4 27899.1 501.380  52
   0  11   4 26954.5 608.875 107
   0 -11   4 27227.5 586.923 119
   0  11   4 28201.5 516.693  60
   0  11   4 27490.4 598.891 138
   0 -11   4 28295.7 547.029  56
   0  11   4 27743.4 538.132 131
   0 -11   4 27420.2 528.901  29
   0  11   5 16849.9 360.146  52
   0 -11   5 14915.9 407.826  35
   0  11  -5 15745.4 419.662 112
   0 -11  -5 15429.0 448.694 120
   0  11   5 17177.1 395.993 135
   0 -11   5 16118.0 449.642 128
   0 -11   5 17017.2 382.943  29
   0 -11   5 15663.3 374.863  67
   0  11   5 15605.8 377.301 131
   0 -11   5 16783.3 394.030  58
   0  11   5 16226.9 446.140 107
   0  11  -5 16194.0 344.792 121
   0 -11  -5 16217.1 449.263 143
   0  11  -5 16471.4 420.291  73
   0  11   5 15679.5 429.200 138
   0  11   5 16465.4 447.546  73
   0  11  -5 16008.6 323.858 133
   0  11  -5 16039.1 367.308  47
   0 -11   5 16205.5 392.027  70
   0  11   5 16431.0 367.214  60
   0 -11   5 16168.7 435.236 143
   0  11   5 16105.0 330.719  61
   0 -11   5 16487.3 390.671  56
   0 -11  -5 15474.5 440.437 108
   0 -11   5 15830.6 415.623 119
   0 -11  -5 16182.3 423.710 128
   0 -11   6 6769.88 261.208  35
   0 -11   6 6843.67 226.699  29
   0 -11  -6 6535.29 275.525 120
   0  11  -6 6631.40 252.007 112
   0  11  -6 6554.50 218.729  47
   0  11  -6 6506.80 217.665 137
   0 -11   6 6436.05 257.681 143
   0 -11   6 6840.51 230.291  67
   0  11   6 6650.68 272.874  73
   0 -11   6 6738.23 236.084  58
   0  11   6 6623.09 215.795  34
   0 -11  -6 6580.26 249.107 128
   0  11  -6 6565.60 247.380  73
   0  11   6 6516.70 228.377 131
   0  11   6 6884.05 215.647  52
   0 -11   6 6484.38 245.305  80
   0 -11   6 6505.67 247.481 119
   0 -11  -6 6632.44 273.332 143
   0  11  -6 6498.91 197.809 121
   0  11   6 6160.59 235.814 114
   0  11   6 6394.31 193.459  61
   0 -11   6 6919.94 239.159  70
   0 -11   6 6786.73 237.459  56
   0  11   6 6785.31 221.079  60
   0  11   6 6988.71 281.867 107
   0 -11  -6 6629.57 274.824 108
   0 -11   6 6695.72 276.121 128
   0  11  -7 684.252 65.1228 121
   0  11   7 528.546 89.8122 107
   0  11  -7 587.616 67.8795 137
   0 -11   7 427.565 73.8204 119
   0 -11  -7 514.375 86.3742 143
   0 -11  -7 510.527 89.0119 108
   0 -11  -7 613.627 94.9999 120
   0 -11   7 504.247 89.6828 128
   0  11   7 606.103 91.8031  73
   0 -11   7 545.128 84.4591  35
   0 -11   7 488.784 76.4972  31
   0  11   7 460.877 64.3754  52
   0  11  -7 512.222 80.4012 112
   0 -11   7 476.618 72.1489  70
   0  11   7 575.618 64.9104  61
   0  11   7 486.615 76.2230 114
   0 -11   7 560.228 83.5603 143
   0  11  -7 427.909 71.8636  73
   0 -11   7 399.146 69.6541  80
   0  11   7 590.195 73.6082  60
   0 -11   7 583.604 76.4495  58
   0  11  -7 501.790 67.3441  47
   0 -11   7 560.746 76.0467  56
   0  11   7 464.482 65.2699  34
   0 -11   7 530.622 71.0729  29
   0  11   7 575.532 75.2695 131
   0  11   8 186.184 50.3780  52
   0 -11   8 176.627 52.6656  29
   0 -11   8 83.0592 51.7778  70
   0  11   8 164.145 67.2105  73
   0  11  -8 112.279 46.2770  73
   0 -11  -8 116.222 58.5913 143
   0  11   8 148.553 42.5710  37
   0 -11   8 38.2329 53.4561 128
   0  11  -8 116.711 40.1790 137
   0  11   8 243.505 53.2086  34
   0 -11  -8 72.5669 55.3409 108
   0 -11   8 126.156 54.1839 119
   0  11  -8 86.1991 45.1775 112
   0 -11   8 143.907 63.5353  35
   0 -11   8 165.349 57.3857  56
   0  11   8 118.215 58.5020 107
   0  11   8 166.061 56.7945 114
   0 -11  -8 91.5003 57.1112 120
   0 -11   8 103.673 63.3135 134
   0  11   8 107.346 46.5842  60
   0 -11   8 132.120 56.7439  31
   0 -11   8 167.174 53.5675  58
   0  11   8 108.587 43.5097  61
   0  11   8 128.755 50.0158 131
   0 -11   8 82.7381 47.2756  80
   0 -11  -9 1553.40 136.438 108
   0  11   9 1469.69 106.595  34
   0  11   9 1629.23 122.446 114
   0  11   9 1552.51 114.515 131
   0  11   9 1603.45 108.433  52
   0  11   9 1444.13 132.135  73
   0  11   9 1665.89 99.1514  37
   0 -11   9 1756.91 123.098  58
   0 -11   9 1520.77 114.828 119
   0 -11   9 1483.28 112.515  80
   0 -11   9 1685.37 138.292 128
   0 -11   9 1833.47 126.493  56
   0  11  -9 1850.82 120.585  47
   0  11  -9 1490.93 114.463 112
   0 -11   9 1818.98 119.950  29
   0 -11   9 1685.55 121.462  70
   0  11   9 1542.09 100.988  61
   0 -11   9 1785.06 140.558 134
   0  11   9 1495.90 106.523  60
   0 -11  -9 1907.13 150.223  50
   0 -11  -9 1824.23 145.208 143
   0 -11   9 1670.40 136.026  35
   0  11  -9 1675.87 116.837  73
   0 -11   9 1414.62 119.852  31
   0  11   9 1691.93 140.052 107
   0  11  -9 1614.29 107.535  91
   0 -11 -10 1122.60 116.848 108
   0  11 -10 893.154 84.3970  91
   0 -11 -10 709.980 93.5070 143
   0  11 -10 764.556 79.4793  89
   0 -11  10 902.242 88.1307  80
   0 -11  10 1029.48 93.9197  29
   0 -11 -10 690.674 105.034  50
   0  11  10 888.275 93.3853 131
   0  11  10 1062.34 116.392 107
   0  11  10 850.691 107.388  73
   0  11  10 826.088 76.3223  37
   0 -11  10 795.234 85.1878 119
   0  11 -10 1021.88 94.3808 112
   0  11  10 892.785 96.2103 114
   0  11  10 997.210 92.1606  34
   0 -11  10 799.777 100.394 128
   0 -11  10 1048.75 113.033 134
   0 -11  10 1037.35 93.3413  64
   0  11 -10 823.638 85.2574  47
   0 -11  10 853.801 102.665  31
   0  11  11 17588.7 469.531 107
   0 -11  11 19390.8 430.353  29
   0  11  11 18871.4 435.378 131
   0 -11  11 18073.2 411.394 119
   0  11  11 17822.4 441.557 114
   0  11 -11 17625.2 405.956  89
   0 -11  11 18568.9 458.850 128
   0 -11 -11 17792.9 491.083  50
   0  11 -11 18684.0 425.915  47
   0  11  11 18167.5 416.113  34
   0 -11  11 18437.3 466.656 134
   0 -11  11 18958.9 465.771  31
   0 -11 -11 17066.6 468.025 108
   0  11  11 18389.5 387.602  37
   0  11 -11 18775.7 413.080  91
   0 -11 -12 13826.1 404.908 108
   0 -11  12 13883.5 375.677 128
   0  11  12 14544.7 347.916  52
   0  11 -12 14328.4 355.080  89
   0 -11  12 14865.1 364.296  64
   0  11  12 14280.1 331.748  37
   0 -11  12 15365.5 371.723  29
   0  11  12 13711.4 398.966 107
   0 -11  12 15011.1 384.898  70
   0  11  12 14896.6 377.263 131
   0 -11  12 14421.3 380.534  56
   0  11  12 13700.6 399.282  73
   0 -11  12 14713.4 401.647  31
   0  11  12 14241.1 356.782  34
   0 -11 -12 14361.4 430.683  50
   0  11 -12 14104.2 361.833  47
   0  11 -12 14563.7 362.636 145
   0  11  12 14423.2 347.410  60
   0  11  12 14475.2 339.516  61
   0 -11  12 14674.3 399.180 134
   0  11  12 14893.5 389.737 114
   0  11 -13 6687.34 234.791 139
   0  11  13 5689.56 238.508 107
   0  11  13 6480.39 215.368  60
   0  11 -13 6409.82 221.350  89
   0 -11  13 6661.86 242.313  56
   0 -11  13 6572.88 257.135 115
   0 -11  13 6622.61 242.632  70
   0 -11 -13 6078.32 249.781 108
   0 -11  13 6448.16 253.314  31
   0 -11 -13 6561.88 281.438 100
   0 -11 -13 6499.95 274.709  50
   0  11  13 6521.78 211.514  61
   0  11  13 6695.60 228.770  34
   0 -11  13 6590.94 227.705  64
   0  11  13 6294.50 204.651  37
   0  11 -13 6721.42 229.287 145
   0 -11  13 6503.36 246.511 134
   0  11  13 6052.54 244.886  73
   0  11  13 6556.25 235.702 131
   0  11  13 6913.89 248.616 114
   0 -11  13 6684.16 229.400  29
   0  11  13 6736.07 219.349  52
   0  11 -13 6600.52 229.400  47
   0  11  14 1373.82 95.6168  37
   0  11  14 1447.53 99.2730  52
   0  11 -14 1443.69 107.278  47
   0 -11 -14 1446.66 130.926  50
   0 -11  14 1606.71 117.801  56
   0 -11  14 1262.58 101.221  29
   0 -11  14 1460.24 117.366  70
   0  11  14 1290.65 89.1956  57
   0  11  14 1496.49 101.124  61
   0 -11  14 1347.80 115.713  31
   0  11  14 1463.63 105.627  34
   0 -11  14 1407.06 104.490  64
   0 -11  15 203.994 59.5285  70
   0  11  15 221.979 51.7452  52
   0 -11 -15 203.536 68.7471  50
   0 -11  15 396.571 68.2134 115
   0 -11  15 129.579 58.5182  42
   0 -11  15 238.007 57.9394 109
   0  11 -15 324.858 59.7458 145
   0  11 -15 205.375 48.8797  89
   0  11  15 233.051 51.0116  61
   0  11  15 173.085 46.0282  57
   0  11  15 232.352 47.6145  37
   0  11 -15 285.382 56.0463  47
   0  11  15 204.162 49.9868  34
   0  11  15 266.031 61.5228 114
   0 -11  15 237.133 60.9134  56
   0 -11 -15 200.208 47.8773  92
   0 -11  15 261.459 52.8373  29
   0 -11  15 250.559 53.7699  64
   0 -11  15 270.111 69.7531  31
   0 -11 -15 304.883 76.9160 100
   0  11  16 4429.55 151.732  57
   0  11 -16 4490.78 171.741  47
   0  11  16 4554.47 196.824 138
   0  11  16 4341.09 166.183  34
   0  11 -16 4556.54 176.628 139
   0  11  16 4568.59 161.416  61
   0  11  16 4242.06 153.754  37
   0 -11  16 4477.92 192.101  42
   0  11 -16 4530.71 171.426 145
   0 -11  16 4081.16 166.131 109
   0 -11 -16 4227.68 190.697 124
   0  11  16 4215.08 176.220 114
   0 -11 -16 4487.77 210.549 100
   0 -11  16 4688.16 186.545  56
   0 -11  16 4444.20 190.936  31
   0  11 -16 4295.04 164.712  89
   0 -11  16 4033.53 170.241 115
   0  11  16 4726.29 182.641 131
   0 -11  16 4571.61 185.080  70
   0 -11 -16 4316.71 201.427  50
   0 -11  16 4239.53 167.994  64
   0 -11 -17 4056.42 189.688 100
   0  11  17 3736.25 156.953 114
   0 -11 -17 3879.56 169.736 124
   0  11  17 3989.84 138.028  57
   0  11  17 3991.06 161.083 131
   0  11 -17 4352.04 160.869  47
   0  11  17 4026.34 133.584  69
   0  11 -17 4484.84 166.248 139
   0  11 -17 4109.70 152.857  89
   0 -11  17 4405.12 178.135 132
   0 -11  17 4389.96 172.099  70
   0 -11  17 4271.48 165.645  58
   0 -11  17 4417.61 172.856  56
   0 -11  17 4369.57 179.708  42
   0 -11  17 4101.31 157.726  64
   0 -11 -17 4120.11 186.603  50
   0  11 -17 4136.49 155.200 145
   0 -11  17 3963.71 152.900 115
   0  11  17 3623.31 163.467 138
   0  11  17 4188.14 146.743  61
   0 -11 -18 694.103 70.6212 124
   0 -11  18 859.171 75.8697  70
   0 -11  18 740.724 77.0383  42
   0  11 -18 624.380 59.4689 145
   0  11  18 734.472 67.4425 114
   0 -11  18 783.452 71.3679 132
   0  11  18 743.872 59.0625  57
   0  11 -18 746.097 65.8515  47
   0  11  18 714.059 60.6223  61
   0  11 -18 672.871 61.4342  89
   0 -11  18 745.183 72.7932  56
   0 -11 -18 689.937 80.2943 100
   0 -11 -18 862.028 85.6566  50
   0  11 -18 792.051 70.0902 139
   0  11  18 757.784 69.3443 131
   0 -11  18 733.454 69.4184  58
   0  11  18 686.969 68.3687 138
   0 -11  19 29.4657 35.3157  56
   0 -11  19 26.3101 30.7622  70
   0 -11  19-10.7507 30.8418  58
   0  11  19 63.4812 29.8673 138
   0 -11 -19 17.6639 36.1561 100
   0 -11  19 91.0245 33.0749 132
   0  11  19 12.2855 26.3757 114
   0 -11  19 17.0056 33.6141 123
   0  11  19 50.7438 28.7489  57
   0  11 -19 30.0609 26.1352 145
   0  11  19 32.3297 33.7702 131
   0  11  19 33.6192 29.0803  61
   0  11 -19 35.4852 28.4176 139
   0  11 -19 16.0273 26.1249  89
   0  11 -20 6778.61 165.467 139
   0 -11  20 6606.94 166.727 123
   0 -11  20 6337.49 157.707 132
   0 -11 -20 6702.59 187.238 100
   0  11  20 6747.78 171.243 131
   0  11  21 1855.29 73.7201 135
   0  12   0 7850.12 298.547  73
   0 -12   0 8170.66 288.409 134
   0 -12   0 7943.11 309.399 128
   0  12   0 8433.45 255.119 135
   0 -12   0 8382.56 321.100 120
   0 -12   0 8194.37 314.468 143
   0 -12   0 8482.39 252.066  63
   0  12   0 8497.83 290.825 138
   0  12   0 8002.59 242.036 121
   0 -12   0 8159.00 260.247  67
   0 -12   1 14970.4 410.530 134
   0 -12   1 15043.2 441.778 120
   0  12  -1 14920.4 345.518 121
   0 -12  -1 15217.5 437.535 128
   0 -12   1 14939.3 435.978 143
   0 -12  -1 15181.7 441.682 143
   0 -12   1 14567.5 436.594 128
   0  12   1 14910.5 361.395 135
   0 -12  -1 14506.2 354.495  63
   0  12   1 15240.3 411.005 138
   0 -12  -1 14764.1 443.395 120
   0  12  -1 14881.1 423.135  73
   0  12   1 14985.4 427.524  73
   0 -12  -1 14578.6 395.819 134
   0 -12   1 14925.6 352.356  63
   0 -12   1 14728.0 375.267  58
   0 -12  -1 15340.8 389.185 115
   0  12  -1 14441.9 391.289 138
   0 -12   1 14946.0 367.347  67
   0  12   2 6568.66 192.533  52
   0 -12   2 6172.90 271.680 120
   0 -12   2 6312.07 213.050  63
   0  12   2 6729.15 228.813 135
   0 -12  -2 6420.42 284.308 120
   0  12  -2 6120.62 186.291   4
   0 -12  -2 6592.72 273.325 128
   0  12  -2 6370.70 204.969  47
   0 -12  -2 6467.95 244.028 134
   0 -12   2 6545.73 227.213  67
   0  12   2 6601.25 203.923  60
   0  12  -2 6498.10 268.257 112
   0 -12  -2 6789.61 283.741 143
   0  12  -2 6407.33 263.074  73
   0 -12   2 7075.88 271.564 134
   0 -12   2 6400.31 278.431 128
   0 -12   2 6286.90 270.569 143
   0  12   2 6365.65 270.634  73
   0  12   2 6999.27 266.818 138
   0 -12   2 6474.50 233.430  58
   0  12  -2 6408.20 206.848 121
   0  12  -2 5970.53 234.877 138
   0 -12   3 1833.51 113.187  63
   0  12   3 1682.48 141.065 107
   0 -12   3 1686.64 136.401 134
   0 -12  -3 1747.86 147.971 143
   0  12  -3 2392.45 141.696 138
   0  12  -3 1788.76 108.469  47
   0  12   3 1507.06 134.119  73
   0  12  -3 2034.19 148.857 112
   0 -12   3 1826.05 142.670 119
   0 -12   3 1667.55 139.447 143
   0 -12   3 2206.89 134.524  58
   0 -12  -3 1873.57 153.111 120
   0  12   3 1669.19 136.516 138
   0  12  -3 1913.47 108.723 121
   0  12   3 1753.58 100.094  52
   0 -12  -3 1610.53 136.673 128
   0 -12  -3 1562.24 118.531 134
   0  12   3 1651.61 103.158  60
   0  12  -3 1707.03 135.549  73
   0  12   3 1744.09 118.687 135
   0 -12   3 1717.94 149.958 128
   0 -12   3 1816.45 119.982  67
   0 -12  -3 1484.78 135.436 108
   0  12   4 379.924 78.9225 138
   0  12   4 437.528 70.5722 135
   0  12   4 356.244 80.6717 107
   0  12   4 408.016 55.9654  52
   0 -12   4 319.035 76.5103 143
   0  12  -4 363.502 55.1810 121
   0 -12  -4 397.003 66.7121 134
   0 -12   4 459.170 69.3242  67
   0  12   4 398.117 59.3475  60
   0 -12   4 316.732 76.0875 134
   0 -12  -4 194.331 73.1559 143
   0 -12   4 382.597 62.3874  63
   0 -12   4 312.245 84.1317 128
   0  12  -4 282.691 67.3312  73
   0 -12   4 414.842 79.3229 119
   0 -12  -4 439.953 91.7827 120
   0  12   4 323.024 65.7527 131
   0  12  -4 303.642 72.9092 112
   0 -12  -4 336.041 75.4769 128
   0 -12  -4 386.985 84.3915 108
   0 -12   4 379.064 67.8242  58
   0  12   4 315.653 77.6196  73
   0 -12   5 2167.38 137.991  70
   0 -12  -5 2464.27 168.308 108
   0  12   5 2453.21 141.153 135
   0  12   5 2128.29 114.413  52
   0  12   5 2272.18 163.048  73
   0 -12   5 1973.50 151.188 134
   0 -12   5 1936.14 140.314  80
   0  12   5 1909.15 125.457 131
   0 -12  -5 2095.48 165.912 120
   0 -12   5 1921.46 142.061 119
   0 -12   5 1922.08 147.193 143
   0  12  -5 2142.62 148.129 112
   0  12  -5 2142.19 114.071 121
   0  12   5 2108.50 159.138 107
   0  12   5 2140.75 120.707  60
   0 -12  -5 2083.94 157.948 143
   0 -12   5 2305.42 126.188  63
   0 -12   5 2146.82 135.407  58
   0  12   5 2163.18 154.178 138
   0  12  -5 2071.37 125.926 137
   0 -12   5 2134.67 162.740 128
   0  12  -5 2056.20 145.549  73
   0 -12  -5 1984.07 146.479 128
   0 -12   5 2102.99 128.376  67
   0  12  -6 12362.0 290.995 121
   0  12  -6 11916.3 350.391  73
   0 -12  -6 11801.8 383.553 143
   0 -12   6 11690.5 323.428  67
   0  12  -6 11887.4 310.777 137
   0  12   6 12084.9 310.056  60
   0  12   6 11808.5 385.321 107
   0 -12   6 12113.1 351.668  80
   0  12   6 12301.0 335.528 135
   0 -12   6 11985.5 338.248  70
   0 -12  -6 11707.6 384.302 108
   0  12   6 11754.6 296.791  52
   0 -12  -6 11481.5 346.962 128
   0  12  -6 11504.1 309.642  47
   0 -12   6 11650.2 366.983 143
   0  12  -6 12148.6 357.618 112
   0  12   6 11985.7 385.869  73
   0  12   6 12380.3 383.823 138
   0 -12   6 11693.1 318.430  29
   0 -12  -6 11939.4 392.860 120
   0  12   6 11695.0 325.332 131
   0 -12   6 12394.4 338.606  56
   0 -12   6 11871.0 386.324 128
   0 -12   6 11615.7 350.859 119
   0 -12   6 11954.2 335.931  58
   0 -12   6 11886.1 375.376 134
   0  12  -7 2655.84 154.021  73
   0 -12   7 2672.28 158.841 119
   0  12   7 2545.37 144.103 131
   0  12  -7 2758.16 142.010  47
   0 -12   7 3212.93 187.528 134
   0 -12   7 2448.34 149.158  80
   0  12   7 2774.80 181.394 107
   0  12   7 2666.85 152.866 135
   0 -12  -7 2561.40 173.332 143
   0 -12  -7 2814.39 181.434 108
   0 -12   7 2479.61 171.941 128
   0  12  -7 2660.60 132.801 137
   0  12   7 2949.67 185.833  73
   0 -12  -7 2685.66 177.021  50
   0  12  -7 2561.69 155.563 112
   0 -12   7 2777.01 146.300  29
   0 -12   8 1595.88 134.303 134
   0 -12   8 1505.36 135.147 128
   0  12   8 1434.57 112.883 131
   0 -12  -8 1560.28 137.850  50
   0  12   8 1578.79 118.720 135
   0 -12   8 1473.08 118.341 119
   0  12   8 1562.69 136.634 107
   0 -12   8 1486.43 117.783  31
   0 -12  -8 1329.52 128.148 143
   0  12  -8 1606.92 112.356  47
   0  12   8 1367.92 129.661 138
   0 -12   8 1423.94 107.655  29
   0  12  -8 1570.97 119.543 112
   0 -12  -8 1454.41 135.080 108
   0 -12   8 1520.40 118.704  80
   0  12   9 385.806 85.8810 138
   0  12   9 517.253 90.4762  73
   0  12   9 418.371 63.4834  52
   0 -12   9 440.340 70.7505 119
   0  12   9 448.180 70.9014 131
   0 -12   9 442.080 76.2536  31
   0 -12   9 397.595 66.6361  67
   0 -12  -9 458.508 90.3065  50
   0  12   9 358.660 80.1841 107
   0  12   9 481.555 67.7289  60
   0  12  -9 445.725 64.2599  91
   0 -12   9 472.898 77.2811  56
   0 -12   9 388.789 83.8803 134
   0 -12   9 420.507 69.5476  80
   0 -12   9 382.705 66.7490  29
   0 -12   9 404.203 73.0407  58
   0  12   9 490.870 67.8760  34
   0 -12   9 389.108 81.0465 128
   0  12  -9 461.257 67.7422  47
   0 -12   9 385.684 71.7772  70
   0 -12  -9 558.503 91.0613 108
   0  12   9 439.488 76.0679 114
   0  12  -9 412.741 69.6557 112
   0 -12  -9 451.937 82.9301 143
   0  12   9 503.166 62.1801  61
   0  12 -10 2191.01 129.174  47
   0  12  10 1693.83 141.421  73
   0  12  10 1713.57 127.212 114
   0  12  10 1640.26 101.841  61
   0  12  10 1846.16 147.020 138
   0  12  10 2015.48 121.234  34
   0 -12  10 1961.10 147.235 134
   0 -12 -10 1634.22 144.091  50
   0  12  10 1795.73 102.484  37
   0 -12 -10 1573.13 131.138 143
   0  12  10 1802.47 115.901  60
   0  12  10 1848.13 125.326 131
   0 -12  10 1912.02 128.747  58
   0 -12 -10 1800.68 147.340 108
   0 -12  10 2130.47 148.718 128
   0 -12  10 1991.65 137.542  31
   0  12 -10 1719.56 113.462  91
   0 -12  10 1879.04 123.612 119
   0 -12  10 1726.28 118.286  29
   0 -12  10 2009.45 133.584  70
   0  12 -10 1833.14 119.638 112
   0  12  10 1818.43 112.809  52
   0 -12  10 1925.07 131.183  56
   0  12  10 1703.28 139.912 107
   0 -12  11 464.883 78.9246 134
   0 -12  11 346.597 69.1944  70
   0 -12  11 351.517 71.8844  31
   0  12  11 332.658 61.4966  52
   0  12  11 336.961 64.9150 131
   0 -12  11 370.976 71.4677  56
   0  12  11 277.278 72.8522 138
   0  12  11 340.125 59.3046  34
   0 -12  11 311.224 66.2621 128
   0  12  11 366.561 78.4996 107
   0 -12 -11 439.129 90.6307  50
   0  12 -11 420.364 62.1061  91
   0 -12  11 376.246 62.5623  29
   0  12  11 354.413 56.1680  61
   0  12 -11 451.576 67.5520  47
   0  12  11 356.424 52.5195  37
   0  12  11 457.195 69.1725 114
   0 -12  11 364.666 67.5748  58
   0  12  11 371.630 58.3779  60
   0 -12 -11 357.395 74.0928 108
   0  12  11 402.177 78.6517  73
   0 -12  11 340.727 75.6599 115
   0 -12 -12 3880.94 209.992  50
   0  12  12 3726.11 191.190  73
   0  12  12 3881.64 146.210  37
   0  12  12 3716.57 159.578  34
   0  12 -12 4160.50 177.207 139
   0  12  12 3553.74 155.811  52
   0 -12  12 4012.45 188.746  31
   0 -12  12 3743.81 178.980  70
   0 -12  12 4163.49 184.045  58
   0  12  12 3760.09 150.570  61
   0 -12  12 3848.12 180.548  56
   0  12  12 3267.01 189.234 138
   0 -12  12 3827.68 168.159  29
   0  12 -12 3785.97 167.814  47
   0 -12 -13 11812.7 367.554  50
   0  12  13 12108.0 287.588  61
   0 -12  13 12641.4 329.111  58
   0  12 -13 12118.8 314.136  47
   0 -12  13 12636.7 334.803  56
   0 -12 -13 10831.6 332.143 108
   0  12  13 12031.5 295.073  52
   0 -12  13 12712.6 345.149  42
   0  12  13 11853.9 276.488  37
   0  12  13 10483.8 322.064 107
   0  12  13 11200.4 331.403  73
   0 -12 -13 11276.4 362.585 100
   0 -12  13 11474.3 331.225  31
   0  12  13 12302.5 334.515 114
   0 -12  13 12310.8 331.341  70
   0  12  13 12193.0 301.018  34
   0 -12  13 11795.4 307.146  29
   0 -12 -13 11869.7 317.852  92
   0 -12  13 11839.1 332.853 134
   0  12  14 22346.3 444.121  34
   0 -12  14 23530.6 498.778  31
   0 -12 -14 23038.1 536.661 100
   0  12  14 22914.5 474.529 131
   0 -12 -14 23001.6 534.284  50
   0 -12  14 23104.3 500.123 115
   0  12  14 23052.5 486.378 114
   0 -12  14 23027.1 480.463 134
   0  12 -14 23696.0 469.983  47
   0  12  14 23222.9 434.962  61
   0 -12  14 24029.0 490.379  56
   0 -12  14 23666.0 480.975  58
   0 -12  14 23858.6 488.907  70
   0  12  14 23121.4 425.760  37
   0 -12  14 23041.1 495.610  42
   0  12 -14 23532.1 467.719 145
   0  12 -14 24810.5 480.341 139
   0  12  14 23400.8 521.240 138
   0 -12  14 22737.9 489.768 109
   0 -12 -14 22026.0 456.705  92
   0 -12  15-11.5255 39.3174  58
   0 -12 -15 16.0740 52.0198 100
   0  12 -15 60.6511 38.5419 145
   0 -12  15 17.8189 31.7356 134
   0  12  15 3.79203 39.0838 131
   0 -12  15 16.1486 39.1959  70
   0 -12  15-31.4507 47.5946 132
   0  12  15 14.2259 42.2271 138
   0  12  15 23.8329 41.2277 114
   0 -12  15 19.5888 39.2257 109
   0 -12 -15 58.5378 54.6876 124
   0  12  15-25.7290 37.1720  61
   0  12 -15 29.3449 40.6299 139
   0 -12  15 12.1344 41.9818  56
   0 -12  15-21.4708 45.4887  42
   0 -12  15 47.1104 42.8803  31
   0  12 -15 35.5555 36.1267  47
   0 -12 -15 36.9360 48.2993  50
   0 -12  15 16.6901 42.0872 115
   0  12  16 9275.02 270.665 138
   0  12 -16 10194.9 258.026 139
   0  12 -16 10122.3 253.697 145
   0 -12  16 9915.80 270.819  42
   0  12  16 10083.5 261.461 131
   0 -12  16 9458.56 247.093 109
   0 -12  16 9865.10 265.936  70
   0 -12  16 10082.8 267.771  56
   0 -12 -16 9545.12 278.071 124
   0 -12  16 9886.49 260.070  58
   0  12  16 10131.5 235.311  61
   0 -12  16 9737.90 273.056 132
   0 -12 -16 9746.88 292.407  50
   0  12 -16 9978.17 253.930  47
   0 -12 -16 9737.50 293.838 100
   0 -12  16 9103.58 250.818 115
   0 -12  17 439.236 48.3152 109
   0 -12  17 441.794 51.1733 115
   0  12  17 407.677 57.8966 138
   0  12 -17 460.307 54.8065 139
   0 -12 -17 515.821 62.7763 124
   0  12  17 493.190 58.7698 131
   0  12 -17 523.343 56.3094  47
   0 -12  17 410.939 56.2571  56
   0 -12  17 506.826 63.6982 132
   0 -12 -17 488.563 68.6962 100
   0 -12  17 563.932 61.6740  70
   0  12 -17 464.262 52.5074 145
   0 -12 -17 478.852 65.7288  50
   0 -12  17 450.331 55.3722  58
   0  12  17 512.935 51.4233  61
   0 -12 -18 2374.64 118.463 100
   0  12  18 2564.93 108.431 135
   0 -12  18 2482.34 111.838 123
   0  12  18 2383.21 104.288 131
   0  12 -18 2440.78 101.574 139
   0 -12  18 2451.58 109.887  56
   0  12  18 2211.95 99.1647 138
   0 -12  18 2556.31 110.927  70
   0  12 -18 2378.98 94.8467 145
   0 -12  18 2405.51 107.521 132
   0 -12 -18 2320.96 105.274 124
   0 -12  19 89.7376 30.6624 123
   0 -12  19 149.253 30.1296 132
   0  12  19 105.561 29.8687 131
   0  12 -19 142.894 28.2933 139
   0  12  19 94.0161 30.5464 135
   0 -12 -19 92.6692 33.4982 100
   0  13   0 50.2645 44.6221 121
   0  13   0 5.60609 50.8591 138
   0 -13   0 14.1117 62.8350 143
   0 -13   0 90.8698 64.5547 128
   0 -13   0 57.9772 59.7591 134
   0 -13   0 137.958 54.6923 115
   0  13   1 475.780 84.7927 138
   0 -13  -1 465.052 75.5882 115
   0 -13  -1 499.824 82.8667 134
   0 -13   1 548.683 84.9297 115
   0  13   1 529.116 69.9530 121
   0  13  -1 515.946 67.9237 121
   0 -13  -1 475.682 94.5331 143
   0  13  -1 402.964 86.4902 112
   0 -13   1 473.029 91.5971 128
   0 -13   1 496.499 91.5322 143
   0 -13   1 437.112 84.0519 134
   0  13  -1 517.747 81.8271 138
   0 -13  -1 578.076 94.6866 128
   0  13   1 734.023 80.8021 135
   0 -13   2 35937.1 759.147 128
   0 -13  -2 35051.2 750.139 143
   0 -13   2 36158.3 710.153 115
   0  13  -2 34590.7 675.514 138
   0  13  -2 34289.9 724.510 112
   0  13   2 33767.6 638.026 135
   0  13  -2 35498.5 613.196 121
   0 -13   2 35789.3 720.725 134
   0 -13   2 35912.5 749.425 143
   0 -13  -2 36185.2 743.979 128
   0 -13  -2 34275.4 674.810 134
   0 -13   2 35957.5 731.459 119
   0  13   2 34838.1 634.575 121
   0  13   2 35325.3 710.338 138
   0  13   3 205.481 59.4406 135
   0 -13  -3 345.476 79.7971 128
   0 -13   3 331.914 83.7418 143
   0  13   3 337.519 76.6172 138
   0 -13   3 243.505 73.3242 134
   0  13  -3 277.384 76.0143 112
   0  13  -3 242.122 49.7893 121
   0 -13   3 354.388 82.7656 128
   0 -13   3 263.800 75.7348 119
   0 -13  -3 212.885 71.1208 143
   0 -13  -3 270.797 60.9085 134
   0  13  -4 5974.74 203.923  47
   0 -13   4 6209.93 253.703  80
   0 -13  -4 6261.71 259.139 128
   0  13  -4 6159.57 222.090 137
   0  13  -4 6189.60 255.672 112
   0 -13   4 6137.57 255.686 119
   0 -13   4 6119.17 272.781 128
   0 -13  -4 5811.18 265.571 143
   0 -13   4 6396.15 263.884 134
   0 -13   4 6030.50 264.156 143
   0  13  -4 6053.51 194.997 121
   0  13   4 6121.78 223.135 135
   0  13   4 6397.36 262.819 138
   0  13   5 547.084 91.5212 138
   0  13  -5 399.844 62.0310  47
   0 -13   5 293.514 70.8646 119
   0  13  -5 363.745 78.0860 112
   0 -13  -5 389.251 73.7088 128
   0 -13  -5 325.905 79.4585  50
   0 -13   5 466.998 86.5491 143
   0 -13   5 445.508 71.4279  67
   0  13   5 481.591 74.1432 135
   0 -13   5 472.652 90.0919 128
   0  13  -5 339.052 54.0429 121
   0 -13   5 331.659 73.1656  80
   0  13  -5 294.256 58.9604 137
   0 -13   5 348.100 82.7827 134
   0 -13  -5 425.352 85.8380 143
   0 -13   5 371.457 70.0133  58
   0 -13   6 388.490 83.0618 128
   0  13   6 402.818 69.9569 135
   0 -13   6 340.561 78.0293 134
   0  13  -6 363.132 59.2087  47
   0  13  -6 346.434 70.8303 112
   0 -13   6 404.570 76.0760  80
   0  13   6 422.155 69.6969 131
   0  13   6 399.927 84.2577  73
   0 -13  -6 342.939 78.7443  50
   0 -13   6 306.699 64.9593  67
   0 -13   6 341.470 70.7252  58
   0  13  -6 317.183 67.1990  73
   0  13   6 346.459 77.4124 138
   0  13  -6 356.904 58.5688 137
   0 -13  -6 335.098 78.5895 143
   0 -13   6 303.812 70.3135 119
   0  13   6 426.070 58.5837  52
   0  13   7 3556.93 170.425 131
   0  13   7 3822.96 154.957  52
   0  13   7 3637.77 204.347  73
   0 -13   7 3471.85 165.494  67
   0 -13   7 3486.07 175.865  80
   0 -13  -7 3455.18 197.806  50
   0  13   7 3795.53 205.135 138
   0 -13   7 3695.14 203.396 128
   0 -13   7 3590.24 196.222 134
   0  13  -7 3673.62 177.548  73
   0  13  -7 3441.46 175.955 112
   0  13  -7 3810.28 164.740  47
   0 -13   7 3626.53 174.870  58
   0  13   7 3584.47 170.656 135
   0 -13   7 3715.15 183.998 119
   0 -13   7 3768.52 180.501  70
   0 -13  -7 3731.10 205.526 143
   0  13   8 166.831 67.5380 138
   0  13   8 102.119 34.8265  61
   0 -13  -8 241.580 63.6741 143
   0  13   8 97.3400 49.7810 131
   0 -13  -8 132.239 63.7047  50
   0 -13   8 118.142 64.5595 115
   0  13  -8 112.147 48.4834 112
   0 -13   8 116.278 52.7009  58
   0 -13   8 210.112 51.6151  67
   0  13   8 215.230 75.2813  73
   0 -13   8 164.438 64.7473 128
   0  13   8 158.364 53.1684 135
   0  13  -8 138.531 45.7088  91
   0  13  -8 135.254 48.7718  73
   0  13  -8 149.640 47.9960  47
   0  13   8 137.217 45.0757  52
   0 -13   8 144.961 51.9092 119
   0 -13   8 174.341 57.1816  70
   0 -13   8 146.337 67.5584 134
   0  13   9 1183.20 100.919 131
   0 -13   9 1245.05 117.870 134
   0  13   9 1150.01 99.1502 135
   0  13  -9 1144.04 94.3781  47
   0  13   9 1054.07 112.862  73
   0 -13   9 1131.98 115.138 128
   0 -13   9 1080.67 101.316  70
   0  13   9 1073.62 85.3900  52
   0 -13   9 1174.95 98.0028  80
   0 -13   9 1164.53 119.050 115
   0  13   9 1125.04 116.537 138
   0 -13   9 1350.38 108.916  58
   0 -13   9 1282.80 100.291  67
   0  13   9 1125.04 80.4244  61
   0 -13  -9 1166.73 122.381  50
   0  13  -9 1198.86 96.5485  73
   0 -13   9 1196.03 98.1796  29
   0  13  10 133.858 46.2343  52
   0 -13  10 126.476 53.4679  56
   0  13  10 130.750 42.2633  61
   0 -13  10 143.175 54.2104  58
   0 -13  10 134.260 56.8879  70
   0  13  10 183.825 61.9930  73
   0  13 -10 129.908 43.3197  47
   0 -13 -10 89.9126 63.8403  50
   0  13 -10 159.213 45.5882  91
   0 -13  10 99.2190 48.4339  31
   0 -13  10 123.013 45.9967  29
   0 -13  10 169.783 50.8955  67
   0 -13  11 78.2906 42.5648  29
   0  13  11 89.9859 49.1743 131
   0 -13  11 120.099 58.5433 134
   0 -13  11 48.6568 42.9515  42
   0 -13 -11 101.293 58.3104 100
   0 -13  11 66.4703 45.9993  58
   0  13  11 5.49793 47.0807  73
   0 -13  11 52.8043 42.1649  67
   0 -13 -11 24.7101 51.8084  50
   0 -13  11 63.9708 49.9964  70
   0  13 -11 51.4669 37.8290  47
   0 -13  11 63.8145 48.0407 128
   0 -13  11 9.04433 43.5609  56
   0 -13  11 26.4879 39.3191  31
   0  13  11 149.231 38.2222  61
   0  13  12 2602.20 137.661 131
   0 -13  12 2681.81 155.074 109
   0  13 -12 2837.91 137.969 145
   0 -13  12 2544.60 139.496  56
   0  13 -12 2924.10 140.929 139
   0 -13  12 2746.48 145.759  70
   0  13  12 2569.23 138.020 135
   0  13 -12 2566.70 129.203  47
   0 -13  12 2677.08 142.155  31
   0 -13  12 2618.15 138.518  58
   0 -13  12 2740.50 135.138  67
   0  13  12 2662.92 115.809  61
   0  13  12 2576.42 156.746 138
   0 -13  12 2440.85 142.811 134
   0 -13  12 2688.09 155.115 115
   0 -13  12 2805.12 144.661  42
   0 -13 -12 2248.22 152.540  50
   0  13  12 2493.21 148.053  73
   0 -13 -12 2530.39 160.544 100
   0  13  13 42.9176 39.3639 135
   0 -13  13 68.6176 44.1683  56
   0 -13 -13 89.7596 44.1255  92
   0  13  13 83.2482 35.3891  61
   0 -13  13 71.3737 43.8864 134
   0  13  13 49.4776 40.8605 131
   0  13 -13 104.236 39.5786 145
   0  13  13 79.7851 52.4772 138
   0 -13 -13 91.9727 53.7691  50
   0 -13  13 117.268 49.9658 132
   0 -13  13 49.3653 42.8823 109
   0 -13  13 73.2668 48.2795  70
   0  13 -13 83.7856 42.0460 139
   0 -13  13 77.4362 42.1933  67
   0 -13  13 85.8983 43.5193  58
   0 -13  13 87.3053 48.0301 115
   0  13  13 38.4634 37.7066  73
   0 -13 -13 110.584 54.2816 100
   0 -13  13 19.7543 41.2995  42
   0  13 -13 106.433 40.9488  47
   0 -13  14 2076.83 116.819  70
   0  13 -14 2137.56 111.330 139
   0 -13 -14 1885.65 127.455 100
   0  13  14 2172.23 99.3017  61
   0  13  14 2250.45 117.785 131
   0 -13 -14 2128.19 132.765 124
   0 -13  14 2019.95 115.163  42
   0  13 -14 2133.91 109.914  47
   0 -13  14 2049.98 121.981 115
   0 -13 -14 1971.66 132.368  50
   0  13  14 2176.83 118.928 135
   0 -13  14 2110.18 125.517 132
   0 -13  14 2331.97 123.210  56
   0 -13  14 2010.69 106.935  67
   0 -13  14 2151.87 116.847 134
   0 -13  14 2221.13 122.868 109
   0  13 -14 2357.17 116.400 145
   0  13  14 1916.50 123.323 138
   0 -13  14 2194.42 117.451  58
   0  13  15 1850.72 87.8627  61
   0 -13  15 1863.72 105.499  56
   0 -13  15 1980.89 105.914  58
   0  13 -15 2066.46 105.036 139
   0  13 -15 1919.96 99.2643 145
   0 -13  15 2037.12 110.714 115
   0 -13 -15 1979.21 121.099 100
   0 -13  15 1975.60 105.805 109
   0 -13  15 1871.96 107.005  70
   0  13  15 2081.28 109.048 135
   0 -13  15 1842.28 110.912 132
   0 -13 -15 1815.21 120.310  50
   0  13  15 1930.54 103.845 131
   0 -13 -15 2038.82 120.653 124
   0  13 -15 1895.27 98.9919  47
   0  13  15 1990.02 115.279 138
   0 -13  16 215.222 41.5687  58
   0 -13  16 168.504 39.7898 115
   0 -13  16 261.485 48.2883  70
   0 -13  16 234.336 38.7290 109
   0  13  16 169.110 40.3967 135
   0  13  16 231.791 46.2176 138
   0 -13 -16 263.464 51.8099 124
   0  13  16 222.830 42.3896 131
   0  13 -16 170.797 38.5963 139
   0  13 -16 238.503 40.2846 145
   0 -13  16 238.847 46.2515 132
   0 -13 -16 260.500 52.4282 100
   0  13  17 200.140 37.3715 135
   0  13 -17 150.870 33.1006 139
   0 -13 -17 256.907 47.5556 100
   0  13  17 172.211 35.3669 138
   0 -13  17 195.851 40.5128 132
   0 -13  17 161.429 39.0783 123
   0  13 -17 158.667 31.1280 145
   0 -13 -17 163.712 39.6343 124
   0  13  17 182.284 35.5158 131
   0  13  18 627.795 46.2255 135
   0 -13  18 635.835 48.0819 132
   0 -13 -18 677.161 47.9810 124
   0  13 -18 687.850 47.0807 139
   0 -13  18 601.017 48.9233 123
   0 -13 -18 572.378 51.5350 100
   0  13  18 669.828 46.9863 131
   0 -14   0 135.765 68.5200 119
   0 -14   0 199.811 58.4486 115
   0  14   0 184.986 58.2262 138
   0  14   0 194.612 51.4564 121
   0  14   0 200.315 71.6075 112
   0  14   0 176.481 69.8484  73
   0 -14   0 137.847 61.4848 134
   0 -14   0 229.040 76.4460 128
   0 -14   0 225.641 77.5928 143
   0  14  -1 53635.7 975.313 112
   0  14   1 53498.5 855.612 121
   0 -14   1 53522.2 993.451 143
   0  14   1 54387.2 988.351 112
   0  14  -1 54048.3 843.866 121
   0  14  -1 54915.9 924.219 138
   0 -14  -1 55200.1 991.096 119
   0 -14  -1 55441.8 995.046 128
   0 -14   1 53757.9 995.190 128
   0 -14  -1 54328.7 1002.23 143
   0 -14   1 55324.1 955.509 134
   0 -14  -1 53327.3 925.181 134
   0  14  -1 55269.8 975.080  73
   0  14   1 54290.9 981.777  73
   0 -14   1 56025.9 987.358 119
   0  14   1 54194.1 940.135 138
   0 -14   1 55211.1 929.281 115
   0  14  -2 9711.25 327.214 112
   0 -14   2 9832.12 310.195 115
   0  14  -2 9379.72 249.437 121
   0 -14  -2 9219.46 325.801 128
   0 -14   2 9496.87 324.427 119
   0 -14  -2 8766.08 282.706 134
   0  14   2 9082.10 325.268  73
   0 -14   2 9139.49 311.353 134
   0 -14  -2 8912.56 329.889 143
   0 -14   2 9695.75 338.267 143
   0  14   2 9545.00 334.813 112
   0  14   2 9589.57 312.964 138
   0  14   2 9004.69 258.749 121
   0 -14   2 9331.45 337.396 128
   0  14  -2 9865.78 324.298  73
   0  14   3 854.223 82.2956 121
   0 -14   3 718.811 99.3383 143
   0 -14  -3 783.630 104.155 143
   0  14  -3 652.682 66.1220 121
   0 -14  -3 763.628 101.458 128
   0  14   3 973.690 115.409  73
   0 -14   3 658.024 100.319 128
   0  14  -3 774.788 99.8253 112
   0 -14   3 686.042 97.2320 119
   0 -14   3 823.943 90.0026  67
   0  14  -3 773.293 83.9892 137
   0  14  -3 842.954 100.524  73
   0  14   3 886.872 85.2120 135
   0 -14  -3 689.039 98.2113  50
   0 -14   3 534.658 85.6203 115
   0  14   3 841.669 98.8745 138
   0 -14   3 672.518 96.7174 134
   0  14   4 2533.19 171.634  73
   0 -14   4 3090.47 182.020 143
   0 -14   4 3175.17 177.345 119
   0 -14   4 2934.08 153.223  67
   0  14  -4 3234.39 177.833 112
   0  14   4 3013.20 175.459 138
   0 -14   4 3112.99 180.659 134
   0  14   4 3082.38 151.775 135
   0  14  -4 3245.12 152.946 137
   0 -14   4 3234.45 177.609 115
   0 -14   4 3445.88 197.743 128
   0 -14  -4 2922.96 171.800 128
   0  14  -4 2952.29 168.648  73
   0  14   4 2853.21 142.704 121
   0 -14  -4 3034.18 179.560  50
   0 -14  -4 2899.63 183.333 143
   0  14  -4 3181.37 133.680 121
   0  14   5 8516.64 300.976 138
   0  14  -5 8969.81 247.350  47
   0 -14   5 8503.84 273.092  58
   0 -14  -5 8389.84 312.143 143
   0 -14   5 8339.21 287.976 119
   0 -14   5 8674.41 265.910  67
   0 -14  -5 7898.44 295.899  50
   0  14   5 8385.39 259.045 135
   0  14  -5 8500.77 288.496 112
   0 -14   5 8910.52 303.295 115
   0  14  -5 8736.43 287.221  73
   0 -14   5 8703.91 304.164 134
   0  14   5 8830.37 317.293  73
   0 -14   5 9066.99 323.377 128
   0 -14   6 300.678 66.0895  58
   0 -14   6 240.920 63.2772  80
   0 -14  -6 271.737 72.5170  50
   0  14  -6 224.757 58.3263  73
   0  14  -6 264.031 49.0199  47
   0 -14   6 207.683 57.0767  67
   0  14   6 226.510 70.1775  73
   0 -14  -7 11851.1 366.154  50
   0 -14   7 12085.8 328.061  58
   0  14  -7 11805.5 319.418  73
   0  14  -7 11784.8 295.436  47
   0 -14   7 12045.3 328.350  80
   0 -14   7 11653.9 311.850  67
   0  14  -7 11548.4 298.001  91
   0  14   7 11490.8 360.939  73
   0 -14   8 60.5768 43.6290  67
   0 -14   8 64.0406 42.4277  80
   0 -14   8 31.0027 45.3274 119
   0 -14   8 28.2494 49.3552 128
   0  14  -8 32.4399 38.1008  73
   0  14  -8 25.5857 36.5145 112
   0  14   8 23.3962 47.9955  73
   0 -14  -8 56.1589 50.0109 143
   0 -14  -8 36.0581 55.0111  50
   0 -14   8-17.8551 46.6525  58
   0 -14   8 41.7127 49.0982 132
   0  14  -8 32.8031 34.5360  47
   0  14  -8 55.9507 39.5150  91
   0  14   9 9337.96 266.883 135
   0  14   9 9754.53 312.297 138
   0  14   9 9465.26 306.859  73
   0 -14   9 9077.03 294.211 128
   0 -14   9 9155.71 273.448  58
   0 -14  -9 9439.29 314.084  50
   0 -14  -9 8555.40 284.968 143
   0  14  -9 9023.12 250.962  91
   0 -14   9 9074.80 257.704  80
   0 -14  -9 8990.26 293.702 100
   0 -14   9 9014.69 261.185 119
   0 -14   9 9700.36 303.361 134
   0 -14   9 9383.03 301.110 115
   0  14  -9 9161.25 251.093  47
   0 -14   9 9591.48 284.676 132
   0 -14   9 9186.32 259.939  67
   0  14 -10 173.369 49.6693 145
   0  14 -10 179.847 44.6130  47
   0  14  10 149.034 47.9360 135
   0 -14 -10 135.988 53.7423 100
   0  14 -10 163.056 42.1483  91
   0 -14  10 170.487 49.1907  58
   0 -14  10 146.539 41.4221 119
   0 -14 -10 161.987 60.3733  50
   0  14  10 192.235 56.4071  73
   0  14  10 146.326 56.8486 138
   0 -14  10 109.610 50.3459 132
   0 -14  10 207.670 49.4624  67
   0  14 -10 180.032 49.6710 139
   0  14  10 127.724 48.0863 131
   0 -14  10 236.626 61.4165 134
   0 -14  10 129.517 59.1074 115
   0  14 -11 85.1572 39.4658  47
   0 -14  11 95.0737 45.5848  58
   0  14 -11 41.8303 37.4242 145
   0  14  11 86.1095 48.3348  73
   0  14 -11 64.6570 39.0564 139
   0 -14  11 51.4696 47.5489 109
   0 -14  11 57.5587 35.6358  67
   0  14  11 68.4612 41.5876 135
   0 -14  11 57.0916 43.9779 134
   0  14  11 109.278 43.8901 131
   0 -14 -11 52.3477 50.0165  50
   0 -14  11 45.6267 40.5974 132
   0  14  11 82.7091 48.7188 138
   0 -14  11 115.123 53.1451 115
   0 -14 -11 57.1867 45.9063 100
   0  14  12 1479.30 94.5329 135
   0  14 -12 1563.56 96.4465 145
   0  14  12 1244.80 95.5077  73
   0 -14  12 1527.06 98.1481  58
   0 -14 -12 1570.34 117.222  50
   0 -14  12 1544.90 92.7782  67
   0 -14 -12 1566.39 112.420 100
   0 -14  12 1451.73 101.670 134
   0 -14  12 1518.10 106.753 109
   0  14  12 1516.25 96.0655 131
   0  14  12 1341.65 96.9180 112
   0 -14  12 1615.15 110.346 115
   0 -14 -12 1378.65 94.9569  92
   0  14 -12 1805.46 100.390 139
   0 -14  12 1629.18 106.435 132
   0  14  12 1632.93 114.466 138
   0  14 -12 1579.66 92.2290  47
   0 -14  13 653.033 67.0543  58
   0  14  13 559.669 61.1171  73
   0  14  13 697.523 66.0007 135
   0  14 -13 710.857 64.5932 145
   0 -14 -13 692.425 76.7300 100
   0 -14 -13 615.504 76.6812 124
   0  14  13 721.997 68.3288 131
   0 -14  13 665.395 68.7428 132
   0  14 -13 611.413 61.4612 139
   0  14 -13 651.783 62.1179  47
   0  14  13 668.785 73.1128 138
   0 -14  13 629.090 66.8855 134
   0 -14  13 576.414 69.4125 115
   0 -14 -13 648.965 79.0336  50
   0  14  13 552.300 60.0624 112
   0 -14  13 720.692 74.3289 109
   0 -14 -14 74.7991 41.7928 124
   0 -14  14 45.9379 38.2062 132
   0 -14 -14 41.8848 40.0544 100
   0  14 -14 49.4573 29.7032 145
   0  14  14 55.8592 34.4375 135
   0 -14  14 73.3280 36.5921 109
   0  14  14 66.4812 37.7100 138
   0  14  14 50.8873 32.4357 131
   0 -14  14 21.4992 32.9702 115
   0 -14  14 24.9088 29.7113  58
   0  14 -14 33.2972 28.2021 139
   0  14 -15-6.59179 24.3378 139
   0 -14 -15 2.92296 30.5476 100
   0  14  15-2.67608 28.9094 138
   0 -14  15 2.25307 25.4084 109
   0 -14  15-10.3926 30.1493 132
   0 -14  15 76.7902 35.4806 123
   0  14 -15 2.18706 25.7985 145
   0 -14  15-2.42206 26.8278 115
   0 -14 -15 2.93506 32.7076 124
   0  14  15 13.5425 27.4701 135
   0 -14 -16 164.075 35.4578 124
   0  14 -16 133.449 26.5899 145
   0  14 -16 147.060 29.0641 139
   0  14  16 125.060 29.3719 135
   0  14  16 130.309 28.0938 138
   0 -14 -16 99.0876 30.4003 100
   0 -14  16 162.414 33.4415 132
   0 -14  16 128.765 33.5054 123
   0  15   0 24.6417 33.7009 121
   0  15   0 16.7320 52.4028  73
   0 -15   0 33.7012 56.2383  80
   0 -15   0 177.682 66.7929 128
   0 -15   0-9.49589 43.4616 134
   0 -15   1 881.263 105.477 128
   0  15   1 680.485 66.6615 121
   0  15  -1 517.105 57.9950 121
   0 -15   1 649.239 88.7917  80
   0  15  -1 533.061 85.2286  73
   0  15   1 544.241 85.2132  73
   0 -15  -1 572.058 87.7022 128
   0  15  -1 595.584 75.3721 137
   0 -15   1 610.887 81.5748 134
   0 -15  -1 454.906 68.2718 134
   0  15   1 575.305 77.0531 138
   0 -15  -2 1218.62 120.075 143
   0 -15   2 1321.65 112.260 134
   0  15   2 1111.98 114.701 112
   0 -15  -2 1076.68 113.552 119
   0 -15   2 1151.59 116.287 128
   0  15  -2 1161.78 109.164  73
   0 -15  -2 910.500 102.039 128
   0 -15   2 1102.83 99.8088 115
   0  15   2 1193.71 85.7049 121
   0 -15  -2 1018.41 102.739  50
   0 -15   2 1102.35 108.644 119
   0  15  -2 1044.65 89.7767 137
   0 -15   2 1050.62 105.002  80
   0 -15   2 1107.57 112.743 143
   0  15   2 1135.08 102.417 138
   0  15   2 1121.75 112.784  73
   0  15  -2 1047.52 106.085 112
   0 -15  -3 629.470 86.2372  50
   0 -15   3 615.808 82.5011  80
   0  15  -3 672.972 86.0593 112
   0  15   3 755.563 86.8832 138
   0 -15  -3 613.106 83.7386 128
   0 -15  -3 639.763 92.0128 143
   0  15  -3 736.447 75.0373 137
   0  15   3 720.871 97.3345 112
   0 -15   3 636.722 88.4090 119
   0 -15   3 869.739 96.8089 134
   0 -15   3 765.407 98.5290 128
   0 -15   3 663.360 82.5871 115
   0  15   3 727.051 96.1162  73
   0 -15  -3 735.013 97.4187 119
   0  15   3 719.499 70.6707 121
   0  15  -3 688.889 86.5075  73
   0 -15  -4 10231.1 305.368 128
   0  15   4 10415.9 266.566 121
   0  15  -4 11047.5 317.445 112
   0 -15   4 10574.7 310.938  80
   0 -15  -4 10613.2 335.826 119
   0 -15   4 11096.2 328.497 134
   0 -15   4 11152.2 322.125 119
   0 -15   4 10797.9 314.429 115
   0 -15  -4 10402.1 334.456 143
   0  15  -4 10521.4 268.940 137
   0  15   4 10678.5 316.454 138
   0  15  -4 10869.3 310.944  73
   0 -15   4 11208.4 345.132 128
   0  15   4 10773.9 339.002 112
   0 -15  -4 10554.1 323.210  50
   0  15   4 11087.0 340.647  73
   0  15   5 67.2914 53.5876 112
   0 -15   5 126.120 52.7531 115
   0  15  -5 136.567 48.8134  73
   0 -15   5 134.695 62.1778 128
   0  15   5 50.3815 37.2259 121
   0  15  -5 128.476 46.3002 112
   0  15   5 74.6963 49.5020 138
   0  15   5 128.923 46.1874 135
   0 -15  -5 100.161 55.3109 119
   0 -15  -5 80.2037 51.0978  50
   0 -15   5 109.729 49.0910  80
   0 -15  -5 185.273 61.0526 143
   0  15   5 161.208 55.2553  73
   0 -15   5 112.471 55.2431 134
   0 -15   5 123.106 47.7764 119
   0  15   6 1157.48 85.3959 121
   0 -15   6 1122.43 101.047 115
   0 -15   6 1240.00 109.000 134
   0  15  -6 1211.57 96.0904  73
   0  15   6 1300.55 93.0574 135
   0 -15  -6 1138.09 108.392 119
   0 -15   6 1101.92 95.3334  80
   0 -15  -6 1096.46 105.493 143
   0  15  -6 1130.84 86.3600  91
   0  15   6 1092.29 101.838 138
   0  15   6 1124.12 110.106 112
   0 -15   6 1091.78 106.265 128
   0  15   6 1337.48 114.078  73
   0 -15  -6 1230.32 107.618  50
   0 -15   6 1083.62 95.1967 119
   0 -15   6 1184.36 92.3940  67
   0  15  -6 1196.16 96.5575 112
   0 -15   7 3542.58 157.564 119
   0 -15  -7 3548.08 176.733 119
   0 -15  -7 3331.30 174.675  50
   0 -15   7 3626.48 151.247  67
   0  15   7 3633.59 173.837 138
   0 -15   7 3414.29 167.110 115
   0 -15   7 3189.35 166.462 134
   0  15   7 3439.76 145.801 135
   0  15   7 3205.10 169.988  73
   0  15   7 3562.86 144.121 121
   0 -15  -7 3262.47 168.309 143
   0  15  -7 3383.54 149.384 112
   0 -15   7 3496.87 176.132 128
   0  15  -7 3441.69 133.654  47
   0  15  -7 3310.38 144.771  73
   0  15  -7 3409.87 140.159  91
   0 -15   7 3394.90 151.002  80
   0  15   7 3640.69 180.549 112
   0 -15   8 124.860 44.7454 119
   0  15   8 64.6107 45.8915 138
   0 -15  -8 142.760 52.0892 119
   0  15   8 140.782 42.1852 121
   0  15   8 188.263 47.6313 135
   0 -15   8 131.061 52.4702 134
   0 -15   8 163.145 45.3832  67
   0 -15   8 125.479 52.3180 115
   0  15   8 133.384 52.7917 112
   0 -15   8 212.556 58.2160 128
   0  15   8 134.082 51.4259  73
   0 -15   8 160.384 43.6106  80
   0 -15  -8 134.888 50.4195  50
   0  15  -8 135.410 36.4922  47
   0  15  -8 143.343 40.7317  91
   0 -15   9 2792.78 147.769 109
   0  15   9 2949.64 149.646 138
   0  15  -9 2849.80 121.875 139
   0 -15   9 2751.73 127.357 132
   0  15  -9 2624.20 114.085  47
   0 -15   9 2708.97 121.384 119
   0 -15   9 2762.48 141.943 134
   0 -15   9 2854.86 145.878 115
   0 -15  -9 2826.82 145.103 119
   0  15  -9 2821.84 127.419 145
   0  15   9 2932.17 128.193 135
   0  15   9 2819.42 146.762  73
   0  15   9 2776.05 146.154 112
   0 -15   9 2685.73 117.686  80
   0  15  -9 2567.19 114.090  91
   0 -15  -9 2773.60 150.772  50
   0  15  10 71.9126 39.5613 112
   0  15  10 58.4151 36.2842  73
   0 -15  10 57.3938 36.1753 132
   0  15  10 56.4236 37.0502 135
   0 -15  10 97.3723 46.9267 115
   0  15 -10 45.2388 35.0039 145
   0  15 -10 86.9566 35.3320 139
   0  15  10 20.2103 40.4757 138
   0 -15  10 60.6907 42.8657 109
   0 -15  10 34.2638 37.8381 134
   0 -15 -10 56.0342 38.7972 100
   0 -15 -10 52.9874 41.4925  50
   0  15  11 6968.83 191.384 135
   0  15  11 7258.67 221.267 138
   0 -15  11 7136.17 216.588 109
   0  15  11 6802.70 206.091  73
   0  15  11 6115.50 193.309 112
   0 -15 -11 6647.25 197.019  92
   0  15 -11 7191.14 189.436 139
   0  15 -11 7008.89 195.318 145
   0 -15  11 6806.72 211.036 115
   0 -15  11 7097.24 199.789 132
   0 -15  11 6501.18 203.913 134
   0 -15 -11 6474.04 198.266 100
   0 -15 -12 122.297 36.8646 100
   0  15 -12 136.935 33.8814 139
   0  15  12 188.811 43.0994 138
   0 -15  12 165.503 42.9490 109
   0  15  12 205.797 38.9975 135
   0 -15  12 149.439 37.8314 132
   0 -15 -12 147.897 37.9729  92
   0  15  12 148.738 32.9962 112
   0 -15  12 181.058 42.6749 115
   0 -15 -12 145.033 44.3397 124
   0  15 -12 162.579 37.1411 145
   0  15  13 2266.32 92.1958 135
   0 -15 -13 2239.79 108.745 124
   0  15  13 2038.86 99.7099 138
   0 -15  13 2242.56 96.6345 132
   0 -15  13 2198.24 100.611 115
   0 -15  13 2178.38 94.9476 123
   0  15 -13 2146.03 91.7111 145
   0  15 -13 2203.34 89.9494 139
   0 -15  13 2306.96 100.928 109
   0 -15 -13 1812.08 90.0099 100
   0 -15 -14 5037.04 149.830 124
   0 -15  14 4534.11 133.691 115
   0 -15  14 4916.64 134.496 109
   0 -15  14 4803.55 134.025 123
   0  15 -14 5199.53 131.555 139
   0  15  14 5083.15 131.466 135
   0  15  14 4796.02 139.125 138
   0 -15  14 5097.62 138.100 132
   0  15  14 4820.68 126.990 121
   0  15 -14 5198.65 134.190 145
   0  16   0 8981.64 245.002 137
   0 -16   0 8730.28 277.087 128
   0 -16   0 8924.50 276.869  80
   0  16   0 9153.25 281.473 112
   0  16   0 8995.26 275.084  73
   0 -16   0 8883.15 276.823 119
   0  16   1 25531.1 526.714  73
   0 -16   1 27510.8 536.428  80
   0  16   1 24402.3 481.250 137
   0 -16  -1 25070.8 528.785 119
   0  16   1 25337.3 529.673 112
   0 -16   1 26820.3 545.104 128
   0 -16   1 26669.9 534.518 119
   0  16  -1 27851.0 536.387  73
   0  16  -1 26363.8 479.823 137
   0  16  -1 27297.2 537.398 112
   0 -16  -1 24862.5 521.455 128
   0 -16  -1 25757.6 530.668  80
   0 -16  -2 11586.6 311.591 128
   0 -16   2 11906.7 314.771  80
   0  16  -2 11674.7 314.384 112
   0 -16  -2 11177.5 324.658 143
   0  16   2 11812.9 325.568 112
   0 -16  -2 11669.1 324.957 119
   0  16   2 11808.3 322.693  73
   0 -16   2 11958.1 319.021 119
   0 -16  -2 11159.7 317.746  80
   0 -16   2 11798.8 329.985 128
   0  16  -2 11940.8 311.677  73
   0 -16   3 7920.77 260.505 128
   0 -16   3 7115.08 232.294 134
   0  16   3 8058.82 257.168  73
   0 -16  -3 7702.50 252.786  80
   0  16  -3 7962.40 243.155 112
   0 -16  -3 7090.60 249.381 143
   0  16  -3 7801.38 237.713  73
   0 -16   3 7474.14 240.119 119
   0 -16   3 7746.22 240.680  80
   0 -16  -3 7317.93 249.383 119
   0  16   3 7826.87 255.488 112
   0 -16  -4 82.2291 43.6528 143
   0 -16   4 58.9671 43.5532 119
   0 -16  -4 62.9872 49.2314 119
   0  16   4 81.2946 50.6404 112
   0  16   4 26.8819 40.2827  73
   0  16  -4 76.3426 42.5477 112
   0  16  -4 80.7096 40.6462  73
   0 -16   4 68.5178 42.9892 134
   0 -16   4 133.348 46.3786  80
   0 -16   4 105.235 50.6884 128
   0  16   4 130.261 47.3384 138
   0 -16   4 99.9355 42.3377 115
   0 -16  -4 44.5878 47.5556  80
   0 -16   5 241.307 54.2000 134
   0 -16   5 255.525 53.4969 119
   0 -16   5 242.807 50.1209  80
   0  16   5 303.069 60.7041  73
   0 -16   5 236.162 56.7099 128
   0  16  -5 323.781 51.1030  73
   0  16   5 256.215 58.5238 112
   0 -16  -5 311.542 61.3567 119
   0  16  -5 275.442 50.9282 112
   0 -16  -5 314.943 61.8563 143
   0  16  -5 325.224 47.6085  91
   0 -16  -5 228.197 57.0624  80
   0 -16   5 280.158 53.1888 115
   0  16   5 284.333 54.1801 138
   0  16   6 5543.00 200.894  73
   0 -16   6 5484.07 193.877 134
   0 -16  -6 5201.11 191.831 143
   0  16  -6 5069.30 162.221  91
   0 -16  -6 5296.63 196.337 119
   0 -16   6 5406.33 179.998 119
   0 -16   6 5467.97 186.469 115
   0 -16   6 5200.72 174.309  80
   0  16   6 5356.06 197.570 112
   0  16  -6 5375.23 175.056 112
   0  16   6 5527.17 191.779 138
   0 -16  -7 343.279 59.3304  80
   0 -16   7 375.445 56.7691 115
   0 -16  -7 348.790 60.5927 119
   0 -16   7 368.013 57.8457 134
   0  16  -7 286.473 45.2436  91
   0 -16   7 342.024 60.5591 109
   0  16   7 333.370 58.3801 112
   0  16   7 375.023 58.2224  73
   0 -16   7 317.288 48.5903 119
   0 -16   7 304.103 47.6275  80
   0  16   7 315.790 53.3024 138
   0 -16   8 615.523 65.1030 115
   0  16   8 669.876 69.6638  73
   0 -16   8 640.112 69.5239 109
   0 -16   8 627.880 55.3716  80
   0  16  -8 553.433 50.0507  91
   0 -16  -8 741.058 71.3013 119
   0 -16  -8 634.094 69.1590  80
   0 -16   8 667.881 57.5491 119
   0  16   8 637.762 67.1754 138
   0  16   8 744.754 72.5726 112
   0  16  -8 636.885 60.0364 145
   0 -16   9 35.1231 23.2662 119
   0  16  -9 39.0622 29.8649 145
   0 -16  -9 30.4062 33.8858  80
   0  16   9 46.0563 36.6077 138
   0 -16   9 17.8331 32.1101 115
   0  16   9 32.1950 31.2121 112
   0 -16  -9 25.9360 39.2588 124
   0 -16   9 3.18171 36.0931 109
   0 -16 -10 2124.49 106.191 124
   0  16 -10 1982.82 88.8483 145
   0 -16 -10 2149.84 96.4930  92
   0  16  10 2278.35 104.491 138
   0 -16  10 2129.26 103.154 109
   0  16  10 1851.26 89.3018 112
   0 -16  10 1909.12 96.1196 115
   0 -16  11 4655.47 143.546 115
   0  16 -11 4831.54 135.297 145
   0 -16  11 5151.15 150.451 109
   0 -16 -11 4901.54 151.138 124
   0 -16 -11 4754.99 133.676  92
   0  16  11 4792.96 145.327 138
   0  16 -12 632.549 44.5696 145
   0  16  12 640.633 49.1084 138
   0 -16  12 540.887 45.6850 109
   0 -16 -12 611.334 51.7957 124
   0 -17   0 69.2969 40.1685 119
   0  17   0 64.9242 39.9127 112
   0 -17   0 51.5352 40.5703  80
   0  17   0 73.3848 39.0352  73
   0 -17   1 178.500 44.2334  80
   0  17  -1 217.682 44.5888  73
   0  17  -1 277.410 50.1784 112
   0  17   1 174.131 36.3958 137
   0  17   1 175.060 45.0466 112
   0 -17  -1 166.457 43.5374 119
   0  17   1 182.182 44.3695  73
   0 -17   1 186.025 45.8071 119
   0 -17  -1 176.255 43.6111  80
   0 -17  -2 1739.80 101.391 119
   0  17  -2 1893.10 100.036 112
   0  17  -2 1755.61 94.8024  73
   0 -17  -2 1678.22 99.1238  80
   0 -17   2 1863.20 99.7860  80
   0  17  -2 1617.23 83.8215  91
   0 -17   2 1813.47 100.152 119
   0  17   2 1703.87 86.6914 137
   0  17   2 1747.65 100.802  73
   0  17   2 1942.53 105.578 112
   0 -17   3 64.4547 33.4208  80
   0  17   3 67.7513 37.8609 112
   0 -17   3 54.8227 33.6786 119
   0  17  -3 83.6245 35.1140 112
   0  17   3 87.5019 34.3365 137
   0  17  -3 47.6062 29.6184  91
   0 -17  -3 100.234 39.7559 119
   0 -17  -3 61.0436 37.9076  80
   0  17   3 80.4503 36.5126  73
   0 -17  -4 301.634 49.9739 119
   0  17   4 295.442 48.9546  73
   0 -17  -4 238.717 47.3064  80
   0  17  -4 298.599 43.9847 112
   0 -17   4 214.679 39.5318  80
   0 -17   4 271.428 44.8481 119
   0  17   4 207.687 44.8026 112
   0  17   4 230.984 42.5288 137
   0 -17   4 294.501 47.5500 109
   0  17  -4 208.203 36.2179  91
   0  17   5 595.806 55.4713 137
   0 -17   5 562.320 57.8927 109
   0 -17  -5 585.920 58.6446  80
   0 -17  -5 613.198 61.2264 119
   0  17   5 654.800 62.3593 112
   0 -17  -5 545.510 50.8800 124
   0  17  -5 569.577 48.3021  91
   0 -17   5 578.706 52.3671  80
   0 -17   5 621.994 55.1604 119
   0 -17   6 1075.12 72.0584 109
   0 -17   6 1009.66 62.0076 119
   0  17   6 1164.98 75.4383 112
   0  17  -6 1140.50 64.9437 145
   0 -17  -6 946.440 63.2363 124
   0  17   6 1121.18 68.8928 137
   0 -17  -6 1102.70 74.1588  80
   0 -17  -6 1102.45 74.8474 119
   0 -17  -7 59.8046 28.3914  80
   0 -17   7 94.6912 32.6511 109
   0  17   7 94.6282 29.8991 137
   0  17   7 97.5978 32.5517 112
   0  17  -7 112.278 27.9553 145
   0 -17  -7 106.957 32.4470 119
   0 -17  -8 2609.55 97.5203  92
   0  17  -8 2795.47 93.7351 145
   0  17   8 2825.17 99.2723 137
   0 -17   8 2853.50 103.965 109
   0  17   9 11.6233 20.2095 137
   0 -17   9 14.3873 23.5907 109
   0  17  -9 16.5525 18.5901 145
   0  18   0 1083.50 59.8581 112
   0 -18   0 1100.82 60.7616 119
   0  18   1 196.382 32.5800 112
   0 -18  -1 166.021 31.7811 119
   0 -18   1 149.238 29.6492 119
   0  18  -1 134.863 26.4823 112
   0  18   2 242.944 34.7354 112
   0 -18  -2 243.689 33.8740 119
   1   0 -26 1017.33 62.7116 105
  -1   0  26 940.928 58.2832  87
  -1   0  25 12.3288 28.2936  78
   1   0 -25-14.6712 31.9009 105
   1   0 -25 33.7942 32.9753  75
  -1   0  25 15.6698 29.9675  76
   1   0 -24 1428.90 93.2286 116
  -1   0  24 1586.15 87.6845  40
  -1   0  24 1521.86 90.2278  51
  -1   0  24 1592.22 93.7891  78
   1   0 -24 1593.88 106.466  75
  -1   0  24 1607.16 96.1607  76
   1   0 -23-4.08817 36.0603 116
   1   0 -23-19.0662 42.4461  90
  -1   0  23 25.2706 35.6018  78
   1   0 -23 4.61795 39.9422  98
  -1   0  23 37.0781 36.0542  40
   1   0 -23 4.76784 41.2386  75
   1   0 -23 45.3237 44.3519  74
   1   0 -23 45.5067 43.8297  88
   1   0 -22 522.190 82.9156  98
  -1   0  22 743.731 91.3320  24
  -1   0  22 562.722 60.4919  69
   1   0 -22 503.377 74.2471 116
   1   0 -22 645.657 89.0618  74
   1   0 -22 600.337 86.5389  88
   1   0 -22 607.723 86.0470  90
  -1   0  22 520.859 72.7557  39
   1   0 -22 470.606 79.2242  75
  -1   0  22 617.451 66.6587  40
  -1   0  22 705.140 70.1602  36
  -1   0  21 33.9245 44.3185  39
   1   0 -21 12.0707 49.5230  74
  -1   0  21 36.8150 47.0960  21
  -1   0  21 17.7599 39.1035  40
  -1   0  21 115.504 42.3489  36
   1   0 -21-5.19408 46.6880 116
  -1   0  21 9.34408 44.6347  24
   1   0 -21 36.2865 53.8555  90
   1   0 -21-12.4272 54.8078  98
  -1   0  21 6.29251 33.9897  69
   1   0 -21 12.0075 53.4638  75
   1   0 -20 33392.5 697.971  74
   1   0 -20 32767.9 698.648  98
  -1   0  20 32305.2 579.978  40
   1   0 -20 31704.6 682.750  90
   1   0 -20 32960.5 690.658  75
  -1   0  20 32533.4 629.781  24
  -1   0  20 32697.0 584.229  36
  -1   0  20 34024.1 637.675  21
   1   0 -20 31090.9 646.625 116
  -1   0  20 31629.2 558.782  69
  -1   0  20 33406.7 618.114  39
   1   0 -19 1073.23 128.732  98
  -1   0  19 971.310 109.217  21
  -1   0  19 1156.47 112.922  24
  -1   0  19 739.464 82.9764  36
  -1   0  19 1327.29 112.316   5
   1   0 -19 1027.75 126.570  90
  -1   0  19 1028.11 101.783  39
  -1   0  19 1323.21 101.157 122
   1   0 -19 1171.25 119.325 116
  -1   0  19 751.454 85.3199  40
   1   0 -19 832.948 90.3124  89
  -1   0  18 7564.98 230.895 122
  -1   0  18 8110.84 235.458  36
  -1   0  18 8178.13 262.208   5
  -1   0  18 7833.51 259.085  26
  -1   0  18 7813.19 220.102  69
   1   0 -18 8022.48 308.118  98
  -1   0  18 7409.17 257.037  17
  -1   0  18 7593.78 210.431  57
   1   0 -18 8271.70 305.081  75
  -1   0  18 7624.71 261.290  21
   1   0 -18 8292.92 286.561 116
  -1   0  18 7987.35 267.716  24
   1   0 -18 7810.04 239.886  89
   1   0 -18 8047.92 302.968  90
  -1   0  17 1120.99 127.844  24
  -1   0  17 1193.45 107.329 122
  -1   0  17 694.875 98.1048  39
  -1   0  17 1612.08 102.693  69
  -1   0  17 1641.61 111.282  36
  -1   0  17 455.934 100.336  26
   1   0 -17 2866.93 171.258 116
   1   0 -17 2084.28 132.694  89
  -1   0  17 501.500 109.961  21
   1   0 -17 2153.34 172.410  90
   1   0 -17 1935.89 160.960  98
   1   0 -17 2329.80 172.513  75
  -1   0  17 1246.78 93.0146  40
  -1   0  17 763.505 87.3415  42
  -1   0  17 3035.52 164.630   5
  -1   0  17 596.157 105.534  17
  -1   0  17 1249.25 88.5848  57
   1   0 -16 185566. 2511.03  75
  -1   0  16 174021. 2408.25  26
  -1   0  16 180547. 2405.33   5
  -1   0  16 186598. 2431.93  24
   1   0 -16 183666. 2505.78  90
  -1   0  16 182579. 2334.59  69
  -1   0  16 177687. 2372.24  42
   1   0 -16 187409. 2534.79  98
  -1   0  16 180685. 2321.20  57
  -1   0  16 184048. 2428.70  21
  -1   0  16 179220. 2407.20  39
   1   0 -16 178416. 2459.05 116
   1   0 -16 174860. 2375.94  89
  -1   0  16 177443. 2416.99  17
  -1   0  15 21.0322 27.7208  37
  -1   0  15 5.92485 34.3819  36
   1   0 -15 82.1547 38.0943  89
   1   0 -15 69.3674 35.1686  48
  -1   0  15 65.1329 37.2744  42
  -1   0  15 11.5373 36.1379   5
  -1   0  15 12.3108 40.4729  17
  -1   0  15 106.237 29.4234 110
  -1   0  15 17.8776 32.0168  57
  -1   0  15 35.4833 43.1383  39
  -1   0  14 2342.22 125.184  21
   1   0 -14 2452.26 103.594  82
  -1   0  14 2470.05 107.928  36
  -1   0  14 2130.87 95.4286  72
  -1   0  14 2331.19 114.648  42
  -1   0  14 2226.09 122.735  17
  -1   0  14 2376.61 96.0908  37
  -1   0  14 2089.42 98.8793 110
   1   0 -14 2362.55 116.340  89
  -1   0  14 2368.08 99.5303  57
  -1   0  14 2324.46 123.782  26
   1   0 -14 2357.40 152.894   2
   1   0 -14 2312.29 106.098  50
   1   0 -13 6.73161 21.4378 139
  -1   0  13 6.90844 33.8020  26
  -1   0  13 2.46153 29.5016  36
   1   0 -13 6.11996 27.7593 100
   1   0 -13 5.08940 47.0004   2
  -1   0  13-6.79903 22.6923  72
   1   0 -13 93.8209 31.0716  50
  -1   0  13-2.66626 27.4815  31
  -1   0  13 2.02931 22.0638  37
  -1   0  13 103.147 23.4928  61
  -1   0  13 48.0935 35.6478  42
  -1   0  13-4.36039 28.8466  57
  -1   0  13-3.51391 35.9618  21
   1   0 -13 34.3408 22.2283 140
   1   0 -12 16204.4 277.765  47
  -1   0  12 16140.4 302.411 110
  -1   0  12 15482.2 340.768  21
   1   0 -12 15732.8 287.153 141
  -1   0  12 16209.7 299.845 123
   1   0 -12 16470.2 391.243   2
   1   0 -12 15623.2 324.046  89
  -1   0  12 16360.5 345.646  26
   1   0 -12 15659.3 325.298 100
  -1   0  12 16571.5 329.942  42
  -1   0  12 15769.4 295.829  72
  -1   0  12 16377.8 316.270  31
   1   0 -12 15983.7 310.038  50
   1   0 -12 16874.1 298.609 139
   1   0 -12 16007.7 297.365 140
  -1   0  12 16141.8 276.697  61
  -1   0  12 15893.2 288.178  37
  -1   0  12 16826.2 348.099  17
   1   0 -11 3.28527 20.3006 145
   1   0 -11 8.22806 21.7803  91
  -1   0  11 15.3032 24.1725  37
  -1   0  11 39.8114 22.1283  72
  -1   0  11 162.452 30.3690 110
   1   0 -11 34.0001 21.6818 140
  -1   0  11 20.0900 35.9770  21
   1   0 -11 51.6096 23.1472 139
   1   0 -11-8.70964 26.7728  50
   1   0 -11 15.2714 30.8255 100
   1   0 -11 12.0591 44.5274   2
  -1   0  11-10.1029 30.4329  42
   1   0 -11 197.765 25.8493  47
   1   0 -11 150.072 29.5876  82
  -1   0  11 29.4749 30.8879  31
  -1   0  11 24.6480 21.9691  13
  -1   0  11 2.83632 34.6982  26
   1   0 -10 10963.6 207.386  82
  -1   0  10 9758.17 221.113  42
  -1   0  10 9367.06 178.242  20
  -1   0  10 9481.37 227.475  26
   1   0 -10 9658.44 258.830   2
  -1   0  10 9570.27 229.597  21
   1   0 -10 9378.91 189.434 142
   1   0 -10 9743.43 208.666  50
   1   0 -10 9702.57 203.116 129
   1   0 -10 9058.07 185.269  91
   1   0 -10 10504.2 197.108 139
  -1   0  10 9732.40 191.595  37
   1   0 -10 9438.33 185.034 145
   1   0 -10 9231.18 181.432 124
   1   0 -10 9808.36 255.623   3
  -1   0  10 9657.55 231.854  17
  -1   0  10 9675.81 192.349  13
  -1   0  10 9620.74 201.728 110
   1   0 -10 9563.16 197.579 140
  -1   0  10 9697.87 212.728  31
  -1   0  10 9813.10 161.908  52
   1   0  -9 30.9535 18.8695 124
  -1   0   9-2.31693 28.0652   8
   1   0  -9 6.13936 16.7409 145
  -1   0   9 14.3297 27.8930  42
  -1   0   9 45.2950 19.6650  37
   1   0  -9 50.3076 12.1148  92
   1   0  -9 114.772 23.3499 139
   1   0  -9 8.33116 17.8285 142
  -1   0   9 115.245 36.9878  26
  -1   0   9 45.8880 32.0073  17
   1   0  -9 21.2258 22.2517 129
   1   0  -9 65.4116 22.3407 140
   1   0  -9 3.06459 36.3511   2
   1   0  -9 4.97817 19.1493  91
  -1   0   9 37.3347 16.1553  20
   1   0  -9 150.263 26.9507  82
   1   0  -9 2.88706 33.8801   3
  -1   0   9 263.856 21.0656  52
  -1   0   9 68.0895 30.6255  31
  -1   0   9 198.966 26.1310  61
  -1   0   9 129.029 25.8409  72
   1   0  -8 228.799 26.6740 129
  -1   0   8 170.174 32.7449   8
  -1   0   8 207.089 25.9622 119
   1   0  -8 362.420 19.2241  92
   1   0  -8 256.915 25.1683  91
  -1   0   8 213.202 23.5831  61
  -1   0   8 293.038 30.1733  72
   1   0  -8 200.876 22.3363 145
   1   0  -8 170.974 24.8037  82
   1   0  -8 221.456 26.0441 140
   1   0  -8 161.676 36.2638   3
   1   0  -8 280.710 31.3141  50
   1   0  -8 254.068 25.5315 139
  -1   0   8 250.335 38.2458  26
  -1   0   8 227.580 32.0096  31
  -1   0   8 175.995 20.1585  20
   1   0  -8 297.290 24.6900  47
  -1   0   8 273.870 39.4596  17
  -1   0   8 300.529 21.1036  52
  -1   0   8 154.630 29.6876  42
  -1   0   8 183.417 24.5709  37
   1   0  -8 285.600 28.1853 142
  -1   0   8 200.004 19.1532 115
   1   0  -7 5.36016 20.9686  55
  -1   0   7 121.329 14.1836  52
  -1   0   7 125.210 23.4261  31
  -1   0   7 24.7247 11.2978 115
   1   0  -7 43.8101 13.9883  91
  -1   0   7 92.4565 25.6106  17
   1   0  -7 44.3890 8.84439  92
  -1   0   7 4.41358 10.1413  20
   1   0  -7 161.999 20.7481 142
  -1   0   7 24.4190 14.5281  37
  -1   0   7 12.1833 15.0592  72
   1   0  -7 19.1040 14.9740 140
   1   0  -7 26.8666 12.0509  47
   1   0  -7 38.4557 14.5847   7
   1   0  -7 23.1027 13.1425 126
  -1   0   7 46.5863 21.9389  26
   1   0  -7 8.29951 18.2803 130
  -1   0   7 186.074 21.1310  61
  -1   0   7 35.9603 15.8719 109
   1   0  -7 23.3360 23.0698   3
  -1   0   7 48.9352 16.8714 119
   1   0  -7 85.0336 20.1279  50
   1   0  -7 126.596 17.1104 139
   1   0  -7 9.26781 10.4205 145
  -1   0   7 24.4726 20.0643   8
  -1   0   6 70487.2 857.434  52
   1   0  -6 70555.5 857.772  43
   1   0  -6 70896.6 867.108  47
  -1   0   6 69989.3 912.229   8
   1   0  -6 69892.2 865.020  66
  -1   0   6 67411.5 910.395  26
  -1   0   6 71728.2 916.473  17
   1   0  -6 69231.3 842.774  92
   1   0  -6 68664.7 885.270  50
  -1   0   6 67755.6 863.176 115
   1   0  -6 69281.9 862.669 145
   1   0  -6 71533.6 918.005  55
   1   0  -6 69632.9 884.486   7
   1   0  -6 68710.7 894.836 125
  -1   0   6 68391.4 889.101  72
  -1   0   6 69397.9 899.113  31
  -1   0   6 71793.2 890.089  80
   1   0  -6 69092.5 863.239  91
   1   0  -6 71706.4 888.515 140
  -1   0   6 67324.2 868.495  20
  -1   0   6 69650.5 878.899  13
   1   0  -6 69462.0 906.369 130
   1   0  -6 69378.7 868.855 126
  -1   0   6 69928.2 889.321 119
  -1   0   6 70431.3 887.154 109
   1   0  -6 64190.1 832.196  53
   1   0  -6 70362.0 930.913   3
  -1   0   6 68561.1 870.135  61
   1   0  -6 69873.4 892.159  54
  -1   0   6 69472.9 879.938  32
   1   0  -6 70053.3 882.142 142
  -1   0   5 37.9510 14.9566  80
   1   0  -5 230.034 21.5937 140
   1   0  -5 32.8052 12.5588  66
  -1   0   5 0.93963 12.5954 109
  -1   0   5 51.4997 10.2764  52
   1   0  -5 11.4715 13.6411  44
  -1   0   5 12.0848 17.9257  21
  -1   0   5 0.95279 12.6649 119
   1   0  -5 29.2124 9.63965  91
  -1   0   5 5.20367 8.90251  20
  -1   0   5 6.04064 11.1722  61
  -1   0   5 41.3423 13.4455  37
  -1   0   5 36.7874 14.6896  72
   1   0  -5 38.1972 14.8628   7
   1   0  -5 74.0560 22.0322   8
   1   0  -5 58.9057 15.8167  35
  -1   0   5 16.5843 11.0672 115
  -1   0   5 3.50266 18.2367  42
   1   0  -5 18.6331 12.3503 142
   1   0  -5 23.8316 12.9891 111
   1   0  -5 37.1338 18.7984  55
   1   0  -5 183.766 19.3147  50
  -1   0   5 13.2112 11.1724  13
   1   0  -5 14.6724 21.3893   3
   1   0  -5 12.6668 12.2758 125
  -1   0   5 83.3931 14.5116  32
   1   0  -5 2.95892 14.0738  54
   1   0  -5 45.3973 11.5158  41
   1   0  -5 28.9058 10.6354  43
   1   0  -5 23.2452 8.83553 145
   1   0  -4 445870. 5344.31 145
   1   0  -4 447211. 5391.73  31
  -1   0   4 446758. 5367.76  23
  -1   0   4 443471. 5375.47 109
  -1   0   4 442990. 5373.94  80
   1   0  -4 449206. 5399.99  59
   1   0  -4 430881. 5340.78  62
   1   0  -4 435694. 5351.06  28
   1   0  -4 454620. 5345.44  10
   1   0  -4 456291. 5352.76   9
   1   0  -4 452536. 5391.43  55
  -1   0   4 442800. 5375.16 119
  -1   0   4 445802. 5386.65  21
  -1   0   4 453249. 5365.35  57
  -1   0   4 435516. 5364.22  13
  -1   0   4 449394. 5358.85  61
   1   0  -4 438606. 5375.19 111
   1   0  -4 447614. 5399.66   8
  -1   0   4 446863. 5359.73 115
  -1   0   4 453379. 5364.00  37
   1   0  -4 459741. 5371.83  44
  -1   0   4 445280. 5370.19 132
  -1   0   4 457642. 5365.51  32
  -1   0   4 448694. 5357.89  20
  -1   0   4 443155. 5384.30  42
   1   0  -4 450330. 5371.26  35
   1   0  -3 182.411 21.9709  71
  -1   0   3 25.0554 13.6959 123
   1   0  -3 199.261 23.0151  17
  -1   0   3 46.9243 11.0125  61
   1   0  -3 176.148 15.9127  44
  -1   0   3 7.88178 9.61281  13
   1   0  -3 157.139 16.4870  37
  -1   0   3 85.1002 16.5388  21
   1   0  -3 26.0454 11.5817  32
  -1   0   3 23.8012 10.4081  23
   1   0  -3 255.076 24.5691  59
   1   0  -3 16.1404 7.56269   9
   1   0  -3 90.3645 12.1024  20
  -1   0   3 10.8016 12.2019 109
  -1   0   3 146.367 15.8561  57
  -1   0   3 30.3827 12.8433 132
   1   0  -3 31.8038 16.5819   8
   1   0  -3 33.8353 16.7663  31
   1   0  -2 315.763 21.1822  65
   1   0  -2 402.911 19.3575  37
  -1   0   2 334.259 17.8872  57
  -1   0   2 331.876 17.2305  13
  -1   0   2 417.553 18.9093  18
   1   0  -2 358.061 22.3320  21
   1   0  -2 345.014 22.5495  71
   1   0  -2 396.562 24.1326  26
  -1   0   2 356.499 18.4579  69
  -1   0   2 389.253 18.9517  23
   1   0  -2 344.302 17.3139  20
  -1   0   2 406.714 22.8452  39
   1   0  -2 371.325 23.5430  31
   1   0  -2 356.937 23.1018  59
  -1   0   2 394.707 20.7488 132
   1   0  -2 371.935 23.9050  42
   1   0  -2 335.366 15.6238 133
  -1   0   2 321.195 20.2995 123
  -1   0   2 343.185 17.7719  40
   1   0  -2 380.048 17.3170 127
   1   0  -2 402.662 24.1058  17
   1   0  -2 350.582 17.9441  36
  -1   0   2 350.362 12.6927   4
  -1   0   2 315.751 17.7101  36
  -1   0   1 174.006 7.66818  67
  -1   0   1 41.7533 6.88305  22
  -1   0   1 10.7262 6.96723  18
   1   0  -1 123.990 12.7827  42
  -1   0   1 79.1511 6.16226  29
   1   0  -1 137.223 11.7748 111
   1   0  -1 66.4924 8.49210  36
  -1   0   1 22.4015 7.52633  80
  -1   0   1 44.6188 9.11827  40
  -1   0   1 120.120 9.22727   4
   1   0  -1 79.5701 7.15337   4
  -1   0   1 127.234 10.8062  78
  -1   0   1 89.3143 7.28763 124
  -1   0   1 14.2918 7.56802 119
   1   0  -1 29.5111 8.14575  21
   1   0  -1 108.057 11.7708  39
  -1   0   1 65.1519 8.60545  15
  -1   0   1 57.1488 9.86492   6
  -1   0   1 98.6228 9.76020  16
   1   0  -1 31.1767 6.18246  38
  -1   0   1 65.1959 7.95109  51
   1   0  -1 18.8294 6.38342  24
   1   0  -1 134.724 12.0881  71
  -1   0   1 202.119 12.1647  76
   1   0   0 5991.26 96.4334   4
   1   0   0 6458.50 93.1222  64
  -1   0   0 6773.16 96.3710 136
  -1   0   0 5930.67 94.4008  92
  -1   0   0 6613.32 101.555  89
  -1   0   0 6089.01 101.790  97
   1   0   0 6183.80 95.1654 111
   1   0   0 6447.18 93.0535  22
  -1   0   0 6110.23 96.5921 124
   1   0   0 5797.60 96.6410  50
  -1   0   0 6406.68 94.4958 145
   1   0   0 6142.64 92.6548 137
   1   0   0 5979.76 93.7016  51
  -1   0   0 7248.91 98.4098  91
  -1   0   0 6036.93 94.7745  80
  -1   0   0 6084.56 96.4438  99
   1   0   0 5980.30 100.361   1
  -1   0   0 5986.75 94.7502 119
   1   0   0 6602.44 95.5841  16
   1   0   0 6529.01 86.9297  34
  -1   0   0 6401.20 102.480   1
  -1   0  -1 117.164 12.4745  92
  -1   0  -1 25.8256 8.18114 145
  -1   0  -1 72.7668 6.15267  80
  -1   0  -1 63.8264 9.83662 118
  -1   0  -1 112.551 12.2768  91
  -1   0  -1 36.1313 9.57748 124
  -1   0  -1 96.8756 11.1514  46
   1   0   1 62.5667 10.6320  50
  -1   0  -1 296.911 19.4615  86
  -1   0  -1 46.4633 10.1842  50
   1   0   1 31.9190 8.34659   1
  -1   0  -1 35.8675 9.71880 100
  -1   0  -1 17.3568 7.80926  93
  -1   0  -1 175.141 13.4830 105
   1   0   2 457006. 5211.37  50
  -1   0  -2 439194. 5202.65  91
  -1   0  -2 447198. 5214.57  86
  -1   0  -2 412717. 5192.54 139
  -1   0  -2 468182. 5205.84  50
  -1   0  -2 422983. 5194.43  46
  -1   0  -2 442208. 5205.91  88
  -1   0  -2 466029. 5215.63 102
  -1   0  -3 85.5732 14.5515  47
  -1   0  -3 3.75318 11.5463  46
  -1   0  -3 12.5511 15.2383  50
  -1   0  -3 23.1927 16.2110  88
  -1   0  -3 5.13083 15.7813  85
  -1   0  -3 68.0621 16.6244  84
  -1   0  -3 21.9751 16.2395  74
  -1   0  -4 561018. 7333.37  83
  -1   0  -4 637695. 7350.25  96
  -1   0  -4 657832. 7368.10  74
  -1   0  -4 653688. 7348.50  46
  -1   0  -4 565433. 7345.03 124
  -1   0  -4 602317. 7354.87  50
  -1   0  -4 576695. 7334.71  93
  -1   0  -4 668575. 7357.19  84
   1   0   4 675240. 7384.40   2
  -1   0  -4 573686. 7338.27  92
  -1   0  -4 671419. 7375.76  85
  -1   0  -4 604142. 7310.88  77
  -1   0  -4 589458. 7366.75 106
  -1   0  -4 616433. 7338.18  47
  -1   0  -5 67.6588 5.98890  81
  -1   0  -5 18.8644 18.5874 124
   1   0   5 25.0689 21.1516   2
  -1   0  -5 22.1611 17.6190  91
  -1   0  -5 45.0883 17.3750  92
  -1   0  -5 84.7304 16.9706  83
   1   0   5 58.4005 6.76729  73
  -1   0  -5 29.5560 20.5873  85
  -1   0  -5 36.9809 21.0694  50
   1   0   5 27.8716 5.36038  79
  -1   0  -5 63.2444 21.8945  74
  -1   0  -5 27.7048 19.3995 100
  -1   0  -5 28.1258 21.7135 106
  -1   0  -5 14.0107 14.6422  96
  -1   0  -5 96.6545 19.8430  46
  -1   0  -5 16.8001 13.5015  89
  -1   0  -5 43.1460 20.1067 103
  -1   0  -5 74.2758 17.0860  93
   1   0   5 23.1139 5.22978  72
  -1   0  -5 49.9731 19.1540  84
  -1   0  -5 19.3380 7.77943  77
   1   0   6 56049.7 772.099   2
  -1   0  -6 56174.3 772.626  94
   1   0   6 54476.0 670.934  72
  -1   0  -6 57187.9 747.205  91
  -1   0  -6 53299.6 764.236  98
  -1   0  -6 56977.2 719.984  93
  -1   0  -6 54780.2 733.058 145
  -1   0  -6 56825.3 765.557 106
  -1   0  -6 56870.6 745.633 116
  -1   0  -6 54954.1 749.942 100
  -1   0  -6 55542.5 756.922 103
  -1   0  -6 56597.1 719.274  83
  -1   0  -6 56678.1 753.971  90
  -1   0  -6 55224.5 733.623  89
  -1   0  -6 55505.7 722.453  92
  -1   0  -6 56171.6 765.323  86
  -1   0  -6 56402.9 734.924 124
  -1   0  -6 56446.5 731.252 139
  -1   0  -6 56724.3 754.549  75
  -1   0  -6 53922.6 734.400  96
   1   0   6 55295.9 671.344  79
  -1   0  -6 55463.9 765.739  85
   1   0   6 55494.4 675.331 110
  -1   0  -6 56152.7 765.721 101
  -1   0  -6 56694.4 756.241  74
   1   0   7 65.1007 10.4623 109
  -1   0  -7 39.1966 20.6789  50
  -1   0  -7 23.3596 16.6158  83
  -1   0  -7 3.15297 17.0357  96
   1   0   7 53.4462 25.3977   3
  -1   0  -7 32.3001 25.4041  86
   1   0   7 32.2598 7.95524  79
  -1   0  -7 67.4255 21.9236 116
  -1   0  -7 46.3134 24.2617 103
  -1   0  -7 1.54464 17.1141 145
  -1   0  -7 16.9599 18.0939  89
  -1   0  -7 27.8370 24.4340 106
  -1   0  -7 20.5047 23.0316 100
  -1   0  -7 17.4637 20.8314  75
  -1   0  -7 16.0354 24.5913  94
  -1   0  -7 16.8998 16.9829  92
  -1   0  -7 8.82477 20.3709  91
  -1   0  -7 79.4897 22.5195 124
  -1   0  -7 3.89004 19.7669  90
  -1   0  -7 36.9852 16.1768  93
  -1   0  -7 36.7972 18.9729 139
   1   0   7 47.5132 9.54770 110
  -1   0  -7 9.93027 22.9219  74
  -1   0  -7 4.26591 22.7485 101
   1   0   7 33.8664 7.72572  72
   1   0   7 41.1166 25.4586   2
  -1   0  -7 2.22019 22.0664  98
  -1   0  -8 16711.5 310.474 100
  -1   0  -8 17326.1 308.108  91
  -1   0  -8 17477.7 309.440  50
  -1   0  -8 16291.3 317.838 103
  -1   0  -8 17376.4 278.956  83
  -1   0  -8 16566.3 239.440  48
  -1   0  -8 17551.5 297.375 145
  -1   0  -8 16715.9 296.843  89
  -1   0  -8 17028.5 280.695  92
   1   0   8 16679.0 238.466 110
  -1   0  -8 17116.3 293.117 139
  -1   0  -8 17506.3 326.473 101
  -1   0  -8 15703.5 311.165  74
  -1   0  -8 16907.3 282.478  47
   1   0   8 16609.1 233.391  72
  -1   0  -8 16950.7 308.061 116
  -1   0  -8 17390.4 291.880  46
  -1   0  -8 17039.1 293.139 124
  -1   0  -8 17672.2 327.660  86
  -1   0  -8 17227.2 326.063 106
   1   0   8 16762.6 233.997  79
  -1   0  -8 17299.0 331.473  98
  -1   0  -8 17205.0 278.533  93
  -1   0  -8 16845.9 297.420  96
   1   0   8 16130.3 315.814   3
  -1   0  -8 17240.5 318.392  90
  -1   0  -8 17352.3 332.776  94
  -1   0  -9 34.1905 28.0544  89
  -1   0  -9-18.0234 33.6310  90
  -1   0  -9 24.5403 34.8253 101
  -1   0  -9 23.2215 30.2764  75
  -1   0  -9 15.5566 35.4618 103
  -1   0  -9 24.9856 35.2941 106
  -1   0  -9 13.9314 21.5118  83
  -1   0  -9 83.9751 34.8997  91
  -1   0  -9 43.3289 29.1526 124
  -1   0  -9 20.1769 21.8185  93
  -1   0  -9 58.7021 33.4990 116
  -1   0  -9 27.2136 35.3890  86
  -1   0  -9 23.2207 39.2192  94
  -1   0  -9 22.1802 27.5806  96
   1   0   9 94.0644 26.8730   7
  -1   0  -9 28.5764 33.7230 100
  -1   0  -9 24.1769 27.5582 145
  -1   0  -9 32.1620 38.6882  98
  -1   0  -9 60.0505 15.3392  48
  -1   0  -9 52.1634 25.5104  92
  -1   0  -9 40.0277 27.1950 139
   1   0   9 55.2404 36.0762   8
  -1   0  -9 91.3585 26.1044  47
  -1   0 -10 8128.93 183.867  47
  -1   0 -10 8168.35 224.884 106
  -1   0 -10 8426.06 197.328 139
  -1   0 -10 7882.82 210.030 116
   1   0  10 8047.72 183.185   4
  -1   0 -10 7512.75 218.148  86
  -1   0 -10 8099.59 218.385 103
   1   0  10 8008.29 183.081   7
  -1   0 -10 8224.48 229.909  94
  -1   0 -10 7872.22 215.717  75
  -1   0 -10 8018.51 222.661 101
  -1   0 -10 8136.69 197.870  96
  -1   0 -10 8209.78 179.688  92
  -1   0 -10 8095.64 218.970  90
  -1   0 -10 7872.61 219.007  74
  -1   0 -10 7986.25 190.140 124
  -1   0 -10 8391.65 209.377  91
  -1   0 -10 8297.72 209.341  50
  -1   0 -10 8160.10 211.304 100
   1   0  10 8077.82 219.781   3
  -1   0 -10 8152.51 230.483  98
  -1   0 -10 7928.65 197.020 145
  -1   0 -10 7938.08 196.461  89
   1   0  11 49.6949 38.4475   3
  -1   0 -11 47.1702 37.4790 100
  -1   0 -11 126.946 34.4619 124
  -1   0 -11 23.1160 34.7509  75
   1   0  11 110.613 42.4950   8
  -1   0 -11 89.8801 29.2200  93
  -1   0 -11 47.9915 29.9588  96
  -1   0 -11-13.0715 30.2201  92
  -1   0 -11 47.3485 42.3929 101
  -1   0 -11 30.6960 35.6397  50
   1   0  11 21.8006 24.0032   4
  -1   0 -11-25.5146 35.3123 145
  -1   0 -11 31.1918 37.0364  91
  -1   0 -11 2.41073 29.4917 139
  -1   0 -11 101.375 29.7827  83
  -1   0 -11 3.37644 33.3008  74
  -1   0 -11 147.526 32.5852  47
  -1   0 -11 70.8273 33.4714  89
   1   0  11 14.4501 20.8275   7
  -1   0 -12 42362.6 637.470  93
   1   0  12 44021.9 725.786   8
  -1   0 -12 43018.6 687.248  50
   1   0  12 43664.4 639.084   4
  -1   0 -12 42627.1 716.381  90
   1   0  12 44294.9 719.547   3
  -1   0 -12 44010.8 723.880  74
  -1   0 -12 42262.6 735.290  98
  -1   0 -12 45228.4 657.863 124
  -1   0 -12 42465.3 629.738  92
  -1   0 -12 42582.9 715.504  75
   1   0  13 54.2521 39.5427   8
  -1   0 -13 14.7630 25.5414 139
  -1   0 -13 177.108 35.3672  83
  -1   0 -13 13.7932 31.2839  91
  -1   0 -13 8.23051 34.8773  90
  -1   0 -13 88.2218 42.6870  74
  -1   0 -13 40.2060 29.7907  89
  -1   0 -13-3.52691 32.8578 100
  -1   0 -13 12.2763 36.0970  75
  -1   0 -13 18.4793 38.3286  98
  -1   0 -13 49.6627 31.9942 145
  -1   0 -13 3.32791 30.4650  50
  -1   0 -13 126.092 44.7796 101
  -1   0 -13 7.45872 33.2125 116
  -1   0 -14 40938.1 723.387  74
  -1   0 -14 40950.5 667.198 145
   1   0  14 40659.7 710.122  17
  -1   0 -14 41419.3 744.960  98
   1   0  14 40435.2 719.411   8
  -1   0 -14 40501.5 676.984  50
  -1   0 -14 40221.1 618.923  83
  -1   0 -14 40159.1 626.837 124
  -1   0 -14 39948.8 696.034 116
  -1   0 -14 41131.5 721.062  75
  -1   0 -14 39275.3 604.746  92
  -1   0 -14 39458.0 659.831  89
  -1   0 -14 39485.3 655.315 139
  -1   0 -14 40094.0 681.608 100
  -1   0 -14 38776.0 674.875  91
  -1   0 -14 40436.5 620.545  93
  -1   0 -14 40747.3 719.709  90
  -1   0 -15 13.3582 26.7495  93
  -1   0 -15 9.85292 40.4238  75
  -1   0 -15 27.9115 38.0931  91
  -1   0 -15 39.5695 42.3510  90
  -1   0 -15 14.7794 35.2987 145
   1   0  15-4.90103 39.3114   8
  -1   0 -15 37.9903 33.5098  50
  -1   0 -15 13.5081 25.1675 124
   1   0  15 18.6171 42.6033  17
  -1   0 -15-15.9468 33.0742 100
  -1   0 -15 31.0619 37.2114 116
  -1   0 -15 35.3533 38.5798  74
   1   0  15-14.7230 31.8106  37
  -1   0 -15 4.68522 22.7444  92
  -1   0 -15-21.9255 47.4100  98
  -1   0 -15 83.5492 36.9093  89
  -1   0 -16 1285.26 100.621  91
   1   0  16 1124.28 103.251  17
  -1   0 -16 1220.91 111.077  75
  -1   0 -16 1292.72 114.871  90
   1   0  16 1284.89 112.011   8
  -1   0 -16 1277.55 97.8441 100
   1   0  16 1344.83 108.687  26
  -1   0 -16 1246.61 116.113  98
  -1   0 -16 1337.90 111.739  74
  -1   0 -16 1449.70 111.136 116
  -1   0 -16 1298.57 96.2129 145
  -1   0 -16 1381.51 97.6930  89
  -1   0 -17 768.832 85.1070 136
  -1   0 -17 477.275 85.3607  75
  -1   0 -17 456.707 85.8700  98
  -1   0 -17 502.549 89.0323  74
   1   0  17 83.4982 68.9105  21
   1   0  17 444.420 94.1095   5
  -1   0 -17 855.476 96.6563 116
  -1   0 -17 694.335 96.7334  90
  -1   0 -17 677.137 81.8504 145
   1   0  17 76.2713 62.6817  17
   1   0  17 127.298 66.3143  26
   1   0  17 70.4095 66.0835   8
  -1   0 -17 533.600 87.7823  88
  -1   0 -17 718.079 80.4526  89
   1   0  18 39.6298 53.2231  26
  -1   0 -18 253.933 71.6305  98
   1   0  18 138.951 58.7628  17
  -1   0 -18 200.688 62.1537  88
  -1   0 -18 295.494 69.8404  90
  -1   0 -18 312.824 69.3164 116
  -1   0 -18 304.170 60.0870  89
  -1   0 -18 267.661 68.3085  75
   1   0  18 106.352 65.0870  21
  -1   0 -18 233.459 56.0622 136
  -1   0 -18 235.319 67.1614  74
   1   0  18 195.337 67.0727   5
  -1   0 -18 145.836 53.2637 145
   1   0  19 5.53306 48.8052   5
   1   0  19 29.2001 47.9942  26
  -1   0 -19 88.4843 53.5123  88
   1   0  19 50.7917 46.9062  17
  -1   0 -19 4.24734 37.8232  89
  -1   0 -19-4.13326 37.1529 145
   1   0  19-10.5415 49.5219  21
   1   0  19 33.4609 39.3847  36
  -1   0 -19 45.0755 37.8432 136
  -1   0 -19-6.33535 54.2458  98
  -1   0 -19 5.26380 47.7507 116
   1   0  19 109.650 59.2275  24
  -1   0 -19 41.4690 37.4633  99
  -1   0 -19 5.83670 49.4637  90
   1   0  19-13.3208 43.1103  39
  -1   0 -20 266.866 64.3445  89
  -1   0 -20 343.516 82.5531  74
  -1   0 -20 495.106 72.3938 136
  -1   0 -20 414.748 93.6561  88
   1   0  20 660.525 91.4278  17
  -1   0 -20 407.698 79.4500 145
   1   0  20 794.546 91.1004  26
  -1   0 -20 376.638 92.2387  75
   1   0  20 257.496 63.9053  36
   1   0  20 1192.96 110.496  24
  -1   0 -20 211.842 72.8179 116
   1   0  20 1022.90 107.056  21
  -1   0 -21-37.6872 47.9431  75
   1   0  21-8.48874 39.5385  26
  -1   0 -21 19.6187 41.1292 116
   1   0  21-10.0215 50.5416  24
   1   0  21 4.73617 42.5713  21
   1   0  21-17.2385 37.0056  36
   1   0  21 20.3453 36.6313  40
  -1   0 -22 317.373 49.8983  89
   1   0  22 286.842 65.0618  24
   1   0  22 291.735 49.5009  40
  -1   0 -22 280.102 58.4469 116
  -1   0 -22 273.798 59.7211  88
  -1   0 -22 343.654 64.6321 105
  -1   0 -22 430.390 70.8887  75
   1   0  22 399.219 56.5599  36
  -1   0 -23 42.6922 41.1184  75
  -1   0 -23 5.88020 28.3172  89
  -1   0 -23-8.18478 39.4154 105
   1   0  23-5.50014 29.3254  40
   1   0  24 482.872 51.7959  78
  -1   0 -24 599.843 65.7379  75
  -1   0 -24 384.362 43.9222  89
  -1   0 -24 505.628 61.8057 105
  -1   0 -24 469.449 59.1451 113
  -1   0 -24 506.501 60.4988  97
  -1   0 -25 10.2143 26.1333 113
  -1   0 -25 2.69249 28.5220 105
  -1   0 -25 13.4454 27.9104  75
  -1   0 -26 334.435 36.5827 105
  -1   0 -26 250.292 32.3788 113
   1   1 -26 3928.16 124.275 105
   1  -1 -26 4210.30 126.400 105
  -1   1  26 3862.44 119.805  87
  -1  -1  25 3281.80 117.509  64
  -1  -1  25 3376.93 122.755  78
   1  -1 -25 3391.04 132.412  75
  -1   1  25 2951.05 113.367  78
  -1   1  25 3378.21 125.592  76
   1   1 -25 3381.08 127.932 116
   1   1 -25 3468.77 137.432  75
   1  -1 -25 3440.36 131.917 105
  -1  -1  25 3273.20 123.745  76
   1   1 -25 3411.46 133.450 105
   1  -1 -24 201.041 44.5236 116
  -1   1  24 160.141 35.4531  69
  -1   1  24 183.933 41.6586  51
   1  -1 -24 151.167 45.1570 105
  -1  -1  24 175.004 45.4330  76
   1  -1 -24 173.165 49.8472  75
   1  -1 -24 138.591 44.7182  74
   1  -1 -24 127.405 45.5857  88
  -1   1  24 193.816 45.3677  76
  -1  -1  24 144.886 41.7591  51
   1   1 -24 164.003 45.0133 116
  -1  -1  24 191.743 44.6444  78
  -1   1  24 174.111 38.6811  40
   1   1 -24 206.808 51.2922  75
  -1  -1  24 151.432 39.6049  40
  -1   1  24 176.027 42.6062  78
  -1   1  23 599.599 62.8587  36
   1  -1 -23 632.417 69.5188 116
   1   1 -23 489.564 76.6441  90
   1  -1 -23 661.165 81.8818  75
   1  -1 -23 525.693 76.5745  98
  -1  -1  23 639.155 67.8721  51
   1  -1 -23 543.491 77.9360  88
  -1   1  23 511.781 67.3448  76
  -1   1  23 615.447 64.3940  40
   1  -1 -23 605.090 80.3933  90
   1   1 -23 577.650 72.3624 116
   1  -1 -23 623.759 81.8284  74
  -1   1  23 585.679 59.3815  69
   1   1 -23 624.390 79.1337  75
  -1  -1  23 553.324 65.6139  39
  -1  -1  23 620.859 63.9669  40
  -1   1  23 608.595 66.6162  78
   1   1 -22 19712.2 468.217  75
  -1   1  22 18998.2 385.716  36
  -1   1  22 18435.5 382.147  40
   1  -1 -22 18682.3 423.627 116
   1  -1 -22 18390.0 461.032  74
   1  -1 -22 18507.9 451.028  90
   1  -1 -22 18723.8 467.405  98
  -1  -1  22 18070.0 379.758  40
   1   1 -22 18269.7 435.796  88
   1   1 -22 18919.6 438.533 116
   1   1 -22 17273.1 426.891  98
   1   1 -22 17543.1 428.091  74
   1   1 -22 19426.1 466.004  90
  -1  -1  22 18533.3 383.858  36
  -1   1  22 18083.3 403.674  25
  -1  -1  22 18448.6 415.704  24
   1   1 -22 18173.2 377.530  89
  -1   1  22 18667.0 368.397  69
   1  -1 -22 19584.5 459.519  75
  -1   1  22 18326.5 402.229  78
  -1   1  22 18720.9 418.794  24
  -1  -1  22 18459.2 407.020  39
   1  -1 -21 376.361 76.5214  90
  -1   1  21 243.124 54.8261  39
   1  -1 -21 229.259 66.1369  98
   1  -1 -21 327.023 73.6020  75
   1   1 -21 250.058 72.0048  90
   1   1 -21 252.200 64.0106  74
   1  -1 -21 387.421 65.2199 116
  -1   1  21 191.889 50.0267  40
  -1  -1  21 213.612 52.3418  40
   1   1 -21 181.382 61.2857 116
  -1   1  21 247.778 46.8602  57
   1   1 -21 248.329 73.7743  75
  -1  -1  21 265.744 63.5720  21
  -1  -1  21 268.130 65.2555  39
   1  -1 -21 340.417 78.6930  74
  -1  -1  21 270.879 55.4346  36
  -1  -1  21 238.101 59.4209  24
  -1   1  21 256.467 60.7045  24
  -1   1  21 223.867 48.0442  69
  -1   1  21 180.362 50.2022  36
  -1  -1  20 10256.0 302.799  39
  -1   1  20 13101.5 333.769  39
   1  -1 -20 10668.3 369.249  98
   1  -1 -20 10291.3 342.221  90
  -1  -1  20 10342.5 275.444  40
   1  -1 -20 10771.2 364.947  74
  -1   1  20 10994.1 286.671  36
  -1   1  20 10766.2 270.350  69
  -1   1  20 11901.0 338.869  11
   1  -1 -20 9909.03 315.865 116
  -1  -1  20 10617.5 280.085  36
  -1   1  20 14154.0 359.002  24
  -1   1  20 10509.3 260.321  57
   1   1 -20 10088.5 284.642  89
   1   1 -20 10324.6 340.381  98
   1   1 -20 10899.5 336.244 116
  -1  -1  20 10214.3 258.576  69
  -1  -1  20 10650.5 314.621  21
   1   1 -20 10591.0 351.346  75
  -1  -1  20 10712.2 314.914  24
   1  -1 -20 10869.8 351.890  75
   1   1 -20 10820.5 354.114  90
   1   1 -20 10285.4 338.060  74
  -1   1  20 10461.7 278.826  40
  -1  -1  19 13795.8 361.480  39
  -1  -1  19 13756.3 338.973  42
  -1  -1  19 13231.1 363.523  21
  -1  -1  19 14140.6 328.762  40
  -1   1  19 13515.0 357.367  21
  -1  -1  19 14161.6 371.380  24
  -1  -1  19 13587.0 366.446  17
   1   1 -19 14245.9 418.690  90
  -1   1  19 13549.9 360.397  24
  -1   1  19 13507.9 343.389  39
  -1   1  19 13985.0 328.147  40
  -1   1  19 13779.9 329.568  36
   1  -1 -19 13990.9 407.502  90
   1   1 -19 13721.6 389.979 116
   1   1 -19 13177.9 400.921  98
  -1  -1  19 13296.9 325.858 122
  -1   1  19 13093.3 349.803   5
  -1  -1  19 13057.4 358.368  26
   1  -1 -19 13358.2 372.245 116
  -1  -1  19 13644.4 324.803  36
   1  -1 -19 13829.6 427.873  98
   1   1 -19 13862.3 344.395  89
  -1  -1  19 13547.6 356.657   5
   1  -1 -18 7466.97 284.963  90
  -1   1  18 7217.01 218.050 122
   1   1 -18 7267.69 284.005  98
   1  -1 -18 7319.30 263.664 116
  -1   1  18 7225.87 208.597  57
  -1   1  18 6961.65 245.252  21
  -1   1  18 7835.48 255.874   5
   1  -1 -18 7300.06 300.834  98
  -1  -1  18 6786.26 248.619  21
   1   1 -18 7260.05 287.267  75
  -1  -1  18 6951.44 216.652  36
  -1  -1  18 6716.31 239.499   5
  -1  -1  18 7024.50 252.912  24
  -1  -1  18 6490.00 244.214  17
  -1  -1  18 7114.65 250.529  26
   1   1 -18 7032.67 283.397  90
   1   1 -18 7294.66 272.251 116
  -1  -1  18 6821.63 200.696  69
  -1   1  18 7027.65 221.572  36
   1  -1 -18 7623.97 288.350  75
  -1   1  18 7541.03 257.287  24
  -1   1  18 7331.78 215.431  69
   1   1 -18 7139.76 277.564  74
   1   1 -18 7053.03 235.030  89
  -1  -1  17 34711.6 594.691  40
  -1   1  17 34867.2 582.337  57
  -1  -1  17 34684.6 645.318   5
   1   1 -17 34471.5 716.263  90
   1   1 -17 36056.5 723.385  75
  -1  -1  17 35814.9 665.091  21
   1  -1 -17 33019.7 595.495  89
  -1   1  17 36074.6 606.319  36
   1   1 -17 35081.6 634.962  89
   1   1 -17 36109.7 695.197 116
  -1  -1  17 35791.1 600.646  36
  -1   1  17 33569.1 592.761 122
   1  -1 -17 34670.8 706.369  90
  -1  -1  17 35800.7 664.892  17
  -1   1  17 35444.5 633.338  39
  -1   1  17 35140.0 571.502  37
   1  -1 -17 35140.7 739.796  98
  -1   1  17 33647.3 642.450  24
  -1   1  17 34333.8 643.505  21
  -1  -1  17 34474.9 626.066  42
  -1  -1  17 34954.2 576.434  69
   1  -1 -17 34500.3 706.901  75
  -1  -1  17 34338.3 652.570  26
  -1   1  17 34561.0 640.454   5
   1   1 -17 35661.0 718.610  98
  -1  -1  17 34320.2 648.449  39
  -1  -1  17 35129.8 561.961  57
  -1   1  17 33930.4 636.053  17
   1  -1 -17 34603.1 670.872 116
   1   1 -16 20256.4 490.640  98
  -1   1  16 19491.3 428.139  26
  -1   1  16 20276.0 427.916  39
  -1   1  16 19987.4 391.652  57
   1   1 -16 20712.5 496.491  75
  -1  -1  16 20110.2 393.135  40
  -1  -1  16 19941.6 448.459  17
  -1  -1  16 19346.8 420.010  42
  -1   1  16 19059.8 393.639 122
  -1   1  16 19977.5 380.045  37
   1  -1 -16 19378.3 451.524 116
   1  -1 -16 18940.2 475.809  90
   1  -1 -16 18889.1 395.747  89
  -1   1  16 19460.0 428.185  17
  -1   1  16 19845.7 439.016  21
   1  -1 -16 20082.4 513.159  98
  -1  -1  16 19658.1 374.308  69
   1  -1 -16 19385.8 515.255   2
  -1  -1  16 19962.2 447.938  21
   1   1 -16 19488.9 425.023  89
  -1   1  16 19071.3 388.456  42
   1  -1 -16 19449.0 482.038  75
  -1  -1  16 20330.7 449.081  26
  -1  -1  16 20095.1 366.601  57
  -1   1  16 21296.7 455.926  24
  -1   1  15 12811.0 289.653 122
  -1   1  15 11928.1 311.926  21
  -1  -1  15 12707.2 313.660  42
  -1   1  15 11726.1 274.271 110
  -1   1  15 12514.1 276.377  57
   1  -1 -15 12377.6 295.663  50
  -1  -1  15 12684.4 328.075  26
   1   1 -15 12180.1 310.318  89
  -1  -1  15 12584.0 282.883  36
  -1  -1  15 12151.9 297.296  31
  -1   1  15 12894.1 288.281  36
  -1  -1  15 12189.1 273.799 110
   1   1 -15 12693.6 362.810  98
  -1   1  15 12663.5 313.892   5
  -1  -1  15 13096.4 333.328  17
  -1  -1  15 12229.3 324.316  21
  -1   1  15 12235.5 307.650  39
  -1   1  15 12373.5 284.207  42
  -1  -1  15 12874.6 270.833  69
   1  -1 -15 12436.4 332.623 116
  -1   1  15 12559.1 270.681  37
  -1   1  15 12613.3 256.491  61
   1  -1 -15 13198.2 363.612  75
   1  -1 -15 11956.5 312.235 100
   1  -1 -15 12183.9 289.129  89
  -1   1  15 12620.0 315.283  17
   1   1 -15 13181.2 284.412 139
   1  -1 -15 11864.2 375.491   2
  -1  -1  15 12985.9 264.678  57
  -1   1  14 673.836 56.0583  37
   1   1 -14 677.132 58.5907 139
  -1  -1  14 628.547 51.9978  57
  -1  -1  14 638.652 59.5854  36
  -1  -1  14 579.830 52.8972 110
   1  -1 -14 659.286 92.2758   2
  -1  -1  14 524.815 71.0752  26
   1   1 -14 597.059 66.2303  89
   1   1 -14 508.670 79.2119   2
  -1   1  14 832.857 74.8381  26
  -1   1  14 642.596 59.4067  42
  -1   1  14 557.796 54.0834 110
  -1   1  14 648.519 55.6682  72
  -1   1  14 711.546 57.3784  79
  -1  -1  14 560.712 50.3486  72
  -1  -1  14 662.003 68.5933  42
   1  -1 -14 658.847 63.2868  50
  -1   1  14 593.881 67.7227  24
  -1   1  14 596.241 71.1601  21
  -1  -1  14 580.735 52.6280  69
  -1   1  14 764.401 64.6337 122
   1   1 -14 557.093 51.4577  82
  -1   1  14 712.332 71.1674  17
  -1   1  14 654.307 67.2062  39
   1  -1 -14 659.800 70.2266 100
  -1  -1  14 624.967 72.5412  17
  -1   1  14 659.157 51.9140  61
  -1   1  14 703.742 71.2901   5
   1  -1 -14 623.537 62.1567  89
   1  -1 -14 836.703 64.3752  82
  -1  -1  14 592.046 63.1679  31
  -1  -1  14 525.344 70.6369  21
   1   1 -14 553.796 61.6978  48
   1   1 -13 3109.57 132.640  48
  -1   1  13 3224.23 136.229  26
   1   1 -13 3311.69 169.292   2
  -1  -1  13 3276.39 139.747  42
  -1   1  13 3098.12 137.985  21
   1  -1 -13 3198.95 118.364  82
  -1   1  13 3278.19 109.052  61
   1  -1 -13 2855.58 112.425 140
   1  -1 -13 3200.75 169.505   2
  -1  -1  13 3291.25 103.294  37
   1  -1 -13 3242.39 130.496  50
  -1   1  13 3199.21 122.771  42
  -1   1  13 3321.75 140.877  24
   1   1 -13 3138.40 107.785  47
   1   1 -13 3286.88 112.767 140
  -1  -1  13 3299.36 109.137  57
  -1  -1  13 3026.15 110.373  72
   1   1 -13 3024.44 134.427  89
  -1   1  13 3024.03 130.098   5
  -1   1  13 3170.71 134.145  39
  -1   1  13 3354.63 118.017  72
  -1  -1  13 3092.90 142.836  26
  -1  -1  13 3253.96 146.510  21
  -1   1  13 3245.99 115.353  37
  -1  -1  13 3104.07 131.173  31
  -1  -1  13 3170.55 118.543  36
   1   1 -12 46201.9 711.832 100
  -1  -1  12 51426.2 783.706   8
  -1  -1  12 48370.8 773.223  17
  -1   1  12 50056.0 760.904  21
   1   1 -12 49736.6 699.064  47
  -1   1  12 48750.0 715.841 110
  -1   1  12 49636.4 710.698  37
  -1  -1  12 48434.3 772.896  26
   1  -1 -12 47670.5 730.061  89
   1  -1 -12 49546.6 694.299 139
  -1   1  12 49328.5 696.109  61
  -1   1  12 49969.7 752.580  39
  -1  -1  12 49245.7 686.911  13
   1   1 -12 49832.2 832.616   2
  -1  -1  12 48474.5 704.431  72
   1  -1 -12 47795.6 708.208 141
   1   1 -12 49460.0 703.154 140
  -1  -1  12 50154.3 715.314  36
  -1   1  12 48950.8 753.578  26
  -1  -1  12 47537.4 755.348  42
   1  -1 -12 47399.6 712.635 140
  -1   1  12 49315.3 728.060  42
  -1   1  12 50041.9 713.410  72
  -1  -1  12 51651.1 755.164  31
   1  -1 -12 48076.2 743.038  50
  -1  -1  12 49110.7 682.501  37
  -1  -1  12 49812.9 693.558  57
   1   1 -12 48553.8 747.734  48
   1   1 -12 49284.1 713.920 139
  -1   1  12 51152.6 752.413   5
   1   1 -12 47732.1 697.536 145
   1  -1 -12 51041.6 840.904   2
  -1   1  12 49443.7 757.710  17
   1   1 -12 48324.6 702.598  50
  -1   1  11 38774.1 561.130 123
   1  -1 -11 40384.0 566.081 139
   1   1 -11 40229.4 573.072  47
   1   1 -11 40075.4 577.522  50
   1  -1 -11 40017.9 686.690   2
  -1   1  11 39232.7 586.739 110
  -1   1  11 39292.5 618.974  26
  -1   1  11 40107.0 626.174  21
  -1   1  11 39231.9 581.095  37
  -1  -1  11 40867.2 645.045  17
   1  -1 -11 39126.9 586.253  82
   1   1 -11 39647.2 574.812 140
  -1  -1  11 39293.3 555.922  37
  -1  -1  11 40003.1 539.083  61
  -1   1  11 40310.8 599.024  42
  -1  -1  11 39348.6 559.912  13
  -1  -1  11 38354.8 577.058 119
   1   1 -11 39809.7 573.714 145
   1  -1 -11 38242.4 585.220 140
  -1   1  11 39809.8 545.695  52
  -1  -1  11 40837.9 633.819  42
   1  -1 -11 38639.0 579.424 141
  -1  -1  11 40713.9 642.691  26
   1   1 -11 38283.4 585.430 100
  -1  -1  11 39669.5 566.272  57
  -1   1  11 38737.2 582.790  72
   1   1 -11 39139.3 560.330 142
  -1  -1  11 40504.9 584.922  36
  -1  -1  11 37226.9 635.179   8
   1   1 -11 39264.3 580.364  82
  -1  -1  11 40808.5 620.737  31
  -1  -1  11 37759.7 575.136 109
   1  -1 -11 38015.8 558.017 145
  -1  -1  11 38067.6 577.056  72
  -1   1  11 39239.7 570.110  61
  -1   1  11 39283.3 621.856  17
   1  -1 -11 38019.5 596.968  89
   1   1 -11 39047.5 682.501   2
   1   1 -11 39924.4 586.316 139
   1  -1 -11 40470.3 615.566  50
  -1   1  10 5254.72 109.135  60
  -1  -1  10 5246.56 136.913  36
  -1   1  10 5385.80 119.214  52
   1   1 -10 5470.31 126.790 142
  -1   1  10 5371.81 145.941  42
   1   1 -10 5396.79 131.705  47
   1  -1 -10 5346.50 137.369 141
  -1  -1  10 5681.75 171.007  26
  -1  -1  10 5321.23 112.857  61
   1   1 -10 5397.61 128.258  91
   1  -1 -10 5327.91 153.151  50
  -1  -1  10 5152.43 123.476  13
   1  -1 -10 5235.36 111.566  47
   1  -1 -10 5168.45 143.730  89
   1  -1 -10 5457.40 141.581 140
  -1  -1  10 5010.32 133.808 119
   1  -1 -10 5689.95 128.954 139
   1   1 -10 5204.65 129.435 145
  -1   1  10 5343.64 128.264 123
  -1  -1  10 5358.10 110.471  20
   1  -1 -10 5368.68 124.883 145
   1  -1 -10 5350.87 178.211   3
   1  -1 -10 5330.30 139.882  82
   1  -1 -10 5319.49 187.917   2
   1   1 -10 5310.05 184.810   2
  -1   1  10 5296.82 137.313  37
   1   1 -10 5534.11 142.152 100
   1   1 -10 5662.71 139.671 139
  -1   1  10 5169.68 156.203  26
  -1  -1  10 5857.20 162.421  31
  -1   1  10 5263.70 159.786  21
  -1  -1  10 5168.28 136.433 109
  -1   1  10 5353.94 158.242  17
   1  -1 -10 5270.93 151.733 129
  -1   1  10 5185.49 139.561 110
   1   1 -10 4998.61 123.671 129
  -1  -1  10 5432.69 123.449  37
  -1  -1  10 5086.87 165.729  17
   1  -1 -10 5164.51 108.923  92
   1   1 -10 5401.31 134.287 140
  -1  -1   9 6895.68 128.549  20
  -1   1   9 7263.08 180.213  17
   1   1  -9 6826.18 201.263   2
  -1  -1   9 7148.74 142.115  37
  -1   1   9 7240.35 140.571  52
   1   1  -9 6552.82 147.880  47
   1   1  -9 7059.01 145.412  91
  -1   1   9 7116.26 148.839 123
  -1  -1   9 7115.40 143.872  13
  -1   1   9 7080.40 135.053  27
   1  -1  -9 7460.51 201.719   3
  -1   1   9 7071.18 157.985  37
  -1  -1   9 7307.02 189.339  26
   1  -1  -9 7317.30 145.600 139
  -1  -1   9 7196.79 178.613  31
   1   1  -9 7005.68 156.988 111
   1   1  -9 7224.09 155.135 140
   1   1  -9 7273.83 146.573 129
   1  -1  -9 7387.54 176.965  50
  -1  -1   9 7102.59 155.900  36
   1  -1  -9 7317.75 208.597   2
   1   1  -9 7309.25 206.932   3
  -1  -1   9 7160.69 132.290  61
   1  -1  -9 7266.93 161.374  82
  -1   1   9 7277.77 166.964  42
  -1   1   9 7340.60 133.950 132
   1  -1  -9 7384.82 131.559  47
   1  -1  -9 7353.49 161.711 140
  -1   1   9 6971.69 179.187  21
   1   1  -9 7344.81 149.609 145
  -1   1   9 7285.38 161.576 110
   1   1  -9 6900.45 122.103 124
  -1  -1   9 7103.32 156.416  80
  -1  -1   9 7084.40 145.379 115
  -1   1   9 7347.86 179.838  26
   1  -1  -9 7415.79 173.607 129
   1   1  -9 7054.51 145.639 142
  -1  -1   9 6905.23 158.459 109
   1  -1  -9 7130.35 142.953 145
  -1  -1   9 7173.53 188.672  17
  -1  -1   9 6980.35 186.208   8
  -1  -1   9 7183.55 157.886 119
   1   1  -9 7361.98 152.683  50
   1   1  -9 7065.61 158.508 100
  -1   1   9 7228.83 151.847  20
   1  -1  -9 7357.72 132.547  92
  -1  -1   8 22.7612 13.9321  61
  -1   1   8 14.5354 12.1649  60
   1  -1  -8 52.2009 23.4190 129
  -1  -1   8 38.5384 30.0938  26
  -1  -1   8 44.2106 11.8440  20
   1   1  -8 8.37344 18.2350 100
   1   1  -8 144.686 20.5959  91
  -1  -1   8 34.8379 5.25033   4
   1   1  -8 11.7375 9.89746 124
  -1   1   8 7.59789 15.2658  20
   1   1  -8 33.7245 18.7472   7
   1  -1  -8 22.0650 18.4461 126
   1   1  -8 56.0423 20.3032 125
  -1  -1   8 35.5466 20.2156 119
  -1  -1   8 3.17920 13.3577  13
  -1   1   8 47.6607 19.7505  61
  -1   1   8 82.1434 21.5245  72
  -1   1   8 2.35157 10.2528   9
   1  -1  -8 133.705 17.5654  92
  -1   1   8 22.2572 24.1235  26
   1   1  -8 79.5976 17.6023 129
  -1  -1   8 42.4495 22.2602 109
   1   1  -8 88.3643 17.6464 145
   1   1  -8 39.1241 15.4932 142
   1   1  -8 5.23209 29.1580   3
  -1  -1   8 34.1412 13.5359 134
  -1   1   8 26.5774 15.2217  52
  -1  -1   8 42.4432 18.7124 115
  -1   1   8 36.5715 21.3133  42
  -1  -1   8-1.91720 25.4804  31
  -1   1   8 60.3229 27.6755  17
   1  -1  -8 20.5738 17.1568 140
   1   1  -8 178.718 23.6413  50
   1   1  -8 168.266 23.6220 140
   1   1  -8 28.1339 23.1772 130
  -1  -1   8 105.775 22.4996  72
   1  -1  -8 95.1991 18.0236 139
  -1  -1   8 75.7029 29.2279  17
  -1  -1   8 2.13393 24.7690   8
  -1   1   8 278.598 22.9435  27
  -1   1   8 1.48141 16.9111 110
   1   1  -8 94.3807 20.9976 111
   1  -1  -8 14.6320 16.6073  82
  -1  -1   8 159.639 24.5056  80
   1  -1  -8 28.7288 27.3201   3
  -1   1   8 19.0524 26.0614  21
  -1   1   8 27.4778 16.1508 123
   1  -1  -8 40.8746 11.9007  47
   1  -1  -8 5.89649 13.0702 145
   1  -1  -8 34.2811 18.2498 142
  -1  -1   8 62.8938 21.1600  36
  -1  -1   8 342.638 28.5606  57
  -1  -1   8 152.178 20.6114  37
   1   1  -7 11884.0 194.067  50
  -1   1   7 11512.1 180.629   9
  -1   1   7 11904.9 184.761  60
   1   1  -7 11760.7 247.643   3
   1   1  -7 12096.8 209.176 111
  -1   1   7 11600.3 186.540  27
   1  -1  -7 11966.7 193.723  54
  -1  -1   7 11713.3 207.535 119
  -1   1   7 11656.7 191.181  52
  -1  -1   7 11496.8 177.797  20
  -1  -1   7 11948.3 180.278  61
   1  -1  -7 12572.4 189.645 139
   1  -1  -7 11843.3 207.057 142
  -1   1   7 11729.8 222.892  21
   1  -1  -7 12304.0 222.649  50
  -1  -1   7 12361.2 215.586 109
  -1  -1   7 12096.5 233.184   8
   1  -1  -7 11669.2 184.692 145
   1  -1  -7 11713.6 181.689  92
  -1   1   7 11663.1 205.936  37
   1  -1  -7 11939.0 248.004   8
   1  -1  -7 11748.5 207.816  82
   1   1  -7 11990.1 221.745 130
   1   1  -7 12139.7 194.598 145
  -1  -1   7 11654.3 202.855  36
   1  -1  -7 11941.8 222.730  55
  -1   1   7 11618.3 196.897 123
  -1   1   7 11939.0 222.722  26
  -1   1   7 11772.2 208.570  72
   1  -1  -7 11810.6 217.584 129
   1  -1  -7 11987.8 175.904  47
  -1  -1   7 11577.1 184.571 134
   1   1  -7 11722.9 188.209  91
  -1  -1   7 11154.6 200.333 115
  -1  -1   7 11061.0 198.330  23
   1  -1  -7 12217.5 210.069 140
   1   1  -7 11876.3 199.386  47
   1   1  -7 11402.7 167.970 124
  -1  -1   7 11572.9 189.853  13
   1   1  -7 11633.2 205.914 125
  -1   1   7 11441.6 169.137  77
   1  -1  -7 11575.2 208.873 126
  -1  -1   7 12389.1 229.687  31
  -1  -1   7 11402.9 191.350  32
  -1  -1   7 11814.0 232.963  17
  -1   1   7 11982.7 209.731 110
   1  -1  -7 11928.5 239.538   3
   1  -1  -7 11629.0 182.923   7
   1   1  -7 11692.2 245.473   2
  -1   1   7 11504.1 200.167  61
  -1   1   7 11880.5 183.400 132
  -1   1   7 11424.7 221.451  17
   1   1  -7 11374.9 214.390   7
  -1  -1   7 11578.3 193.409  57
  -1  -1   7 11774.1 207.877  80
  -1   1   7 11873.5 200.903  20
  -1  -1   6 2308.47 71.0393  80
  -1   1   6 2355.60 65.9102 123
  -1   1   6 2406.49 63.3860  52
   1  -1  -6 2616.50 47.7827  66
   1  -1  -6 2367.96 90.4620   8
  -1   1   6 2340.70 57.7156   9
  -1   1   6 2383.70 59.9409  60
   1   1  -6 2090.89 44.6054 124
   1   1  -6 2237.80 73.7134 130
   1  -1  -6 2650.31 67.0271  54
   1  -1  -6 2589.62 73.6521 142
   1  -1  -6 2505.48 59.6913   7
  -1   1   6 2319.88 70.4669  37
  -1  -1   6 2531.60 65.6860  57
[truncated: 4,476,009 more chars]
